# Supplementary material for: Rootstock genotype drives a metabolic trade-off between phenylpropanoids and terpenoids in Camellia sinensis
Source: Front Plant Sci. 2026 Apr 16;17:1781298. doi: 10.3389/fpls.2026.1781298 (PMC13128568; doi:10.3389/fpls.2026.1781298)
Supplement: Supplementary file 4 [file Table1.xlsx]

## Sheet: Table S1
Table S1. Contents of taste-related compounds measured in the four groups of tea fresh leaves
Compounds	LD1	LD2	LD3	YD1	YD2	YD3	YL1	YL2	YL3	YY1	YY2	YY3
C	4.199	5.282	4.309	2.789	2.518	1.932	1.975	1.647	1.447	1.76	2.16	3.28
EC	5.364	5.554	5.459	3.52	4.04	3.68	3.26	3.28	3.16	3.581	4.28	4.16
GC	2.525	2.577	2.506	2.163	2.208	2.098	2.373	2.228	2.226	0.88	0.88	0.8
EGC	18.76	19.88	18.32	25.844	26.68	26.76	26.28	25.72	26	25.88	26.32	27
CG	1.367	1.372	0.952	1.095	0.976	0.859	2.501	2.476	2.387	1.702	1.715	1.88
ECG	17.966	17.767	17.833	16.865	17.43	17.393	14.492	14.587	14.543	13.852	13.99	14.036
GCG	7	5.64	5.72	3.64	3.64	3.68	3.24	3.72	3.2	2.48	4.24	3.755
EGCG	69.689	69.327	69.698	67.4	65.93	67.2	64	63.223	62.486	64.84	64.52	65.04
Non-ester Catechins	30.848	33.293	30.594	34.316	35.446	34.47	33.888	32.875	32.833	32.101	33.64	35.24
Ester Catechins	96.022	94.107	94.203	89	87.977	89.133	84.233	84.007	82.616	82.874	84.465	84.711
Total Catechins	123.317	123.422	123.602	126.87	127.399	124.797	118.121	116.882	115.449	114.975	118.105	119.951
Caffeine	34.2	33.9	33.9	41.4	42	42.3	32.7	32.7	33	36.3	36	36.3	(mg/g)
Free Amino Acids	0.0341	0.0344	0.0345	0.0354	0.0356	0.0356	0.0331	0.0335	0.0333	0.0354	0.0358	0.0358
Tea Polyphenols	0.2503	0.256	0.2534	0.2315	0.2451	0.2433	0.2063	0.2019	0.2023	0.1956	0.2082	0.1969
TP-to-FAA Ratio	7.34018	7.44186	7.34493	6.53955	6.88483	6.83427	6.23263	6.02687	6.07508	5.52542	5.81564	5.5

## Sheet: Table S2
Table S2. Contents of 68 volatile compounds detected in the four groups of tea fresh leaves
Compounds	LD1	LD2	LD3	YD1	YD2	YD3	YL1	YL2	YL3	YY1	YY2	YY3
Hexanal	22.7345	15.4872	19.6938	20.9957	20.5313	36.2077	73.595	53.8416	33.852	37.9072	17.8856	33.5486
(E)-2-Hexenal	343.17	294.892	479.701	348.848	406.932	688.475	1150.53	820.831	518.509	696.022	640.284	795.525
.beta.-Myrcene	4.30027	5.34804	7.46613	6.04999	9.44895	12.7354	0	0	0	0	0	0
3-Hexen-1-ol, acetate, (Z)-	231.844	214.226	307.553	384.769	643.686	696.251	629.49	569.259	304.062	560.821	640.969	659.064
trans-Linalool oxide	32.895	33.3953	38.9624	117.031	133.799	188.368	81.9676	67.5307	51.8875	29.9579	39.4263	42.783
cis-Linalool oxide	44.3185	45.1556	50.5347	129.708	168.619	222.298	119.478	88.54	76.0601	35.7559	61.4016	53.9268
Linalool	185.023	179.136	229.156	254.621	298.397	407.008	391.2	319.533	236.865	124.36	143.13	178.688
Nonanal	52.8746	45.6048	87.9734	0	0	0	123.882	99.8846	73.0211	67.7512	93.096	96.5784
2,5-Dihydroxybenzaldehyde	6.55649	5.72774	7.45752	0	0	0	0	0	0	0	0	0
(3R,6S)-2,2,6-Trimethyl-6-vinyltetrahydro-2H-pyran-3-ol	5.65389	9.16341	7.78888	12.9158	15.997	20.7758	15.9099	10.7557	10.4607	5.13776	15.1166	14.0336
Butanoic acid, 3-hexenyl ester, (Z)-	1.82434	1.71798	3.2304	2.11766	3.78133	6.3674	8.95852	8.45166	5.35756	4.13521	4.52771	4.8256
.alpha.-Terpineol	20.183	17.2435	28.7559	34.2456	31.474	38.7747	32.5218	20.8079	16.4596	28.6009	26.6049	34.5239
Methyl salicylate	6.75156	6.30731	17.3294	53.3762	77.1244	131.538	137.506	106.626	73.7269	31.4352	36.2227	45.9458
Decanal	10.6674	14.4268	77.8794	23.6127	40.6548	149	141.945	114.895	78.1223	27.1145	73.5705	83.9181
Geraniol	6.84348	4.87601	8.97183	0	0	0	0	0	0	0	0	0
Dodecane	14.5611	15.0764	26.1416	0	0	0	0	0	0	0	0	0
2,6,10,10-tetramethyl-1-Oxaspiro[4.5]dec-6-ene	1.55039	1.33865	2.28944	0	0	0	0	0	0	0	0	0
3-Hydroxy-2,2,4-trimethyl-2-methylpentanoic acid pentyl ester	2.06614	2.49922	2.30374	5.52656	6.97027	8.25085	4.57917	4.4478	2.86853	0	0	0
Caryophyllene	2.26812	1.77393	3.25344	2.80772	4.83637	4.25072	5.37021	4.65477	2.53915	2.09388	2.66918	2.60277
(E)-6,10-dimethyl-5,9-Undecadien-2-one	7.33707	4.93128	18.3784	0	0	0	27.5765	16.6115	4.84896	10.3115	39.2456	9.83708
3',5'-Dimethoxyacetophenone	1.6317	1.42164	1.83498	0	0	0	0	0	0	0	0	0
trans-.beta.-Ionone	6.13945	4.8143	7.90048	8.37188	10.0258	13.8323	18.2953	17.3245	12.5379	15.1626	14.5438	16.0925
Eicosane	5.21089	5.51601	8.26755	5.68123	8.27912	10.2081	12.906	10.3794	8.72994	7.23175	9.47799	8.21099
Butylated Hydroxytoluene	22.677	29.7532	48.3055	22.0434	48.144	49.2929	28.1666	39.6057	6.16266	22.2631	19.0872	35.4394
2,2,4-trimethyl-3-carboxyisopropyl, Pentanoic acid, isobutyl ester	2.99687	4.11589	7.95336	0	0	0	0	0	0	0	0	0
.tau.-Muurolol	3.21359	2.83849	4.17091	23.06	29.8837	33.6918	39.7604	39.172	22.8935	23.7783	26.9832	19.0693
2,5-Dihydroxybenzoic acid	2.72939	1.67283	1.88692	0	0	0	0	0	0	0	0	0
Hexadecane	3.28268	3.82539	3.19703	6.07086	4.34176	8.2584	5.7363	8.83236	4.14346	24.7227	3.70711	5.61067
6,10,14-trimethyl-2-Pentadecanone	64.7693	50.515	15.408	58.6629	20.3301	23.8999	18.5387	13.4535	14.8632	20.216	18.7669	19.9322
Phthalic acid, isobutyl octyl ester	84.3476	62.911	52.9147	99.6493	39.0226	46.4824	71.2456	54.3693	35.8308	113.787	45.6903	92.4915
1,2-Benzenedicarboxylic acid, butyl 2-methylpropyl ester	10.891	7.94185	4.63366	0	0	0	0	0	0	17.0879	1.66754	11.5167
Dibutyl phthalate	6.49568	5.15157	5.57407	8.22617	3.3238	9.77731	9.38389	6.38364	4.49743	7.80395	5.67594	6.29592
1-Octen-3-ol	0	0	0	5.08346	21.4285	19.1926	0	0	0	0	0	0
.beta.-Ocimene	0	0	0	4.30666	4.92265	7.98057	53.0345	59.8306	34.8728	6.11638	6.37333	6.35533
3,7-dimethyl-1,5,7-Octatrien-3-ol	0	0	0	74.3929	98.7566	133.55	0	0	0	0	0	0
Benzyl nitrile	0	0	0	4.43821	5.32744	6.45219	240.317	200.305	130.786	0.75358	4.45184	6.42763
Copaene	0	0	0	3.22729	5.80532	4.09314	11.1691	10.9573	5.91688	4.04824	4.57454	3.26967
(-)-.beta.-Bourbonene	0	0	0	5.16697	7.62673	7.31331	8.60372	8.41151	4.42188	3.9976	4.65852	4.95282
Aromandendrene	0	0	0	2.92503	3.85072	4.55817	0	0	0	4.47853	4.71091	5.62313
.gamma.-Muurolene	0	0	0	3.18061	3.45944	7.15022	4.68543	5.06101	2.41432	4.77599	6.54927	5.99661
.alpha.-Muurolene	0	0	0	2.97657	3.81669	5.11118	3.54096	3.72954	4.94974	3.96752	0	0
1,2,4a,5,6,8a-hexahydro-4,7-dimethyl-1-(1-methylethyl)-Naphthalene	0	0	0	2.22009	2.50754	3.46772	0	0	0	0	0	0
cis-Calamenene	0	0	0	7.58687	12.2687	10.502	28.5938	30.413	15.9843	0	0	0
Hexacosane	0	0	0	2.56268	3.85927	4.21784	3.23135	2.68457	2.12706	0	0	0
.alpha.-Calacorene	0	0	0	2.40586	2.72319	3.84577	4.98994	4.51825	2.69319	2.99	3.07716	1.99283
Nerolidol	0	0	0	4.13526	4.409	3.54429	83.2599	82.0245	60.471	6.54537	6.04493	6.2844
Muurola-4,10(14)-dien-1.beta.-ol	0	0	0	7.19865	6.51097	7.18968	0	0	0	0	0	0
.tau.-Cadinol	0	0	0	4.48511	4.85915	6.48186	8.69557	6.51494	4.83746	4.08488	5.65602	3.55088
.alpha.-Cadinol	0	0	0	18.9937	21.68	21.8975	36.6002	34.0234	21.9484	20.989	23.9126	16.1183
3,4-Dihydroxyphenylglycol	0	0	0	2.83312	1.90536	5.69646	0	0	0	0	2.49291	1.9804
1,6-dimethyl-4-(1-methylethyl)-Naphthalene	0	0	0	1.62522	2.20588	2.23893	0	0	0	0	0	0
Pentacosane	0	0	0	1.9001	2.81406	3.49651	0	0	0	0	0	0
Benzaldehyde	0	0	0	0	0	0	7.4019	7.83723	3.71758	7.55622	3.26301	9.34916
Phenylethyl Alcohol	0	0	0	0	0	0	72.1607	61.6995	43.2309	0	0	0
(E)-2-Octen-1-ol	0	0	0	0	0	0	29.4543	22.5804	16.7063	0	0	0
Indole	0	0	0	0	0	0	203.056	182.304	145.623	5.07927	7.11585	8.00225
.alpha.-Cubebene	0	0	0	0	0	0	5.77506	5.83353	3.92434	0	0	0
(Z)-3-methyl-2-(2-pentenyl)-2-Cyclopenten-1-one	0	0	0	0	0	0	30.8339	27.6742	22.7161	0	0	0
Dodecanal	0	0	0	0	0	0	17.6297	11.3588	9.60921	0	0	0
cis-.beta.-Farnesene	0	0	0	0	0	0	10.0515	7.62915	6.36866	0	0	0
(Z)-tetrahydro-6-(2-pentenyl)-2H-Pyran-2-one	0	0	0	0	0	0	30.4509	13.968	5.70711	0	0	0
.alpha.-Farnesene	0	0	0	0	0	0	17.6386	23.1979	10.0284	0	0	0
Heptadecane	0	0	0	0	0	0	2.67234	2.82793	1.78694	2.54497	3.16824	3.1954
5,9,13-trimethyl-4,8,12-Tetradecatrienal	0	0	0	0	0	0	7.65809	5.79983	4.33257	3.41631	10.5725	12.7633
6-methyl-5-Hepten-2-one	0	0	0	0	0	0	0	0	0	2.94646	6.54587	3.6995
2,6,6-trimethyl-1-Cyclohexene-1-acetaldehyde	0	0	0	0	0	0	0	0	0	3.70979	3.54211	3.5035
trans-Calamenene	0	0	0	0	0	0	0	0	0	11.9149	13.4759	9.07769
Hentriacontane	0	0	0	0	0	0	0	0	0	2.0527	3.14573	2.80692

## Sheet: Table S3
Table S3. Numbers of differentially expressed TFs in pairs
pair	up	down	total
LD-vs-YL	200	139	339
YD-vs-YL	60	48	108
YD-vs-YY	6	44	50
YY-vs-YL	58	12	70

## Sheet: Table S4
Table S4. YD-vs-YL.TF.all.annot
id	TF_family	YD1_count	YD2_count	YD3_count	YL1_count	YL2_count	YL3_count	YD1_fpkm	YD2_fpkm	YD3_fpkm	YL1_fpkm	YL2_fpkm	YL3_fpkm	YD_mean	YL_mean	log2(fc)	PValue	FDR	Symbol	Description	KEGG_A_class	KEGG_B_class	Pathway	K_ID	GO Component	GO Function	GO Process
CSS0029116	WRKY	532	430	647	1313	2015	2030	29.05	29.26	34.14	137.22	138.78	138.82	30.8167	138.273	2.1657	1.06718e-185	3.77276e-182	WRKY40	KAF5932460.1 hypothetical protein HYC85_028631 [Camellia sinensis]	-	-	-	-	-	GO:0003700//DNA-binding transcription factor activity;GO:0043565//sequence-specific DNA binding	GO:0006355//regulation of transcription, DNA-templated
CSS0042335	NAC	577	481	711	1210	1683	1793	28.77	29.89	34.27	115.48	105.86	111.98	30.9767	111.107	1.8427	8.068e-127	1.01209e-123	NAC081	XP_028092031.1 NAC domain-containing protein 2-like isoform X2 [Camellia sinensis]	-	-	-	-	GO:0005575//cellular_component;GO:0005622//intracellular anatomical structure;GO:0005634//nucleus;GO:0043226//organelle;GO:0043227//membrane-bounded organelle;GO:0043229//intracellular organelle;GO:0043231//intracellular membrane-bounded organelle	GO:0003674//molecular_function;GO:0003676//nucleic acid binding;GO:0003677//DNA binding;GO:0003700//DNA-binding transcription factor activity;GO:0005488//binding;GO:0097159//organic cyclic compound binding;GO:0140110//transcription regulator activity;GO:1901363//heterocyclic compound binding	GO:0006139//nucleobase-containing compound metabolic process;GO:0006351//transcription, DNA-templated;GO:0006355//regulation of transcription, DNA-templated;GO:0006725//cellular aromatic compound metabolic process;GO:0006807//nitrogen compound metabolic process;GO:0006950//response to stress;GO:0008150//biological_process;GO:0008152//metabolic process;GO:0009058//biosynthetic process;GO:0009059//…
CSS0012202	MYB_related	1461	1169	1792	2225	3224	3217	97.19	96.92	115.21	283.28	270.52	268.02	103.107	273.94	1.4097	2.85423e-108	2.7072e-105	MYBS3	XP_028087853.1 transcription factor MYBS3-like [Camellia sinensis]	-	-	-	-	-	-	-
CSS0019384	NAC	3371	2757	3521	3402	5132	5179	149.54	152.43	150.95	288.86	287.13	287.73	150.973	287.907	0.9313	3.49188e-99	2.56212e-96	NAC062	XP_028093441.1 NAC domain-containing protein 91-like [Camellia sinensis]	-	-	-	-	GO:0005575//cellular_component;GO:0005622//intracellular anatomical structure;GO:0005634//nucleus;GO:0005737//cytoplasm;GO:0016020//membrane;GO:0016021//integral component of membrane;GO:0031224//intrinsic component of membrane;GO:0043226//organelle;GO:0043227//membrane-bounded organelle;GO:0043229//intracellular organelle;GO:0043231//intracellular membrane-bounded organelle	GO:0003674//molecular_function;GO:0003676//nucleic acid binding;GO:0003677//DNA binding;GO:0003700//DNA-binding transcription factor activity;GO:0005488//binding;GO:0097159//organic cyclic compound binding;GO:0140110//transcription regulator activity;GO:1901363//heterocyclic compound binding	GO:0006139//nucleobase-containing compound metabolic process;GO:0006351//transcription, DNA-templated;GO:0006355//regulation of transcription, DNA-templated;GO:0006725//cellular aromatic compound metabolic process;GO:0006807//nitrogen compound metabolic process;GO:0008150//biological_process;GO:0008152//metabolic process;GO:0009058//biosynthetic process;GO:0009059//macromolecule biosynthetic proc…
CSS0001087	C2H2	2137	1657	2127	2383	3362	3579	171.52	165.76	164.99	366.06	340.36	359.76	167.423	355.393	1.0859	1.0628e-93	6.88838e-91	ZAT10	XP_028092500.1 zinc finger protein ZAT10-like [Camellia sinensis]	-	-	-	-	-	-	-
CSS0049738	ARR-B	298	251	322	632	902	896	9.75	10.23	10.18	39.56	37.21	36.7	10.0533	37.8233	1.9116	5.85484e-90	3.61402e-87	ARR1	XP_028068255.1 two-component response regulator ARR2-like [Camellia sinensis]	Environmental Information Processing	Signal transduction	ko04075//Plant hormone signal transduction	K14491	GO:0005575//cellular_component;GO:0005622//intracellular anatomical structure;GO:0005634//nucleus;GO:0016020//membrane;GO:0043226//organelle;GO:0043227//membrane-bounded organelle;GO:0043229//intracellular organelle;GO:0043231//intracellular membrane-bounded organelle	GO:0000156//phosphorelay response regulator activity;GO:0003674//molecular_function;GO:0003676//nucleic acid binding;GO:0003677//DNA binding;GO:0003700//DNA-binding transcription factor activity;GO:0004673//protein histidine kinase activity;GO:0005488//binding;GO:0005524//ATP binding;GO:0060089//molecular transducer activity;GO:0097159//organic cyclic compound binding;GO:0140110//transcription re…	GO:0000160//phosphorelay signal transduction system;GO:0006139//nucleobase-containing compound metabolic process;GO:0006351//transcription, DNA-templated;GO:0006355//regulation of transcription, DNA-templated;GO:0006725//cellular aromatic compound metabolic process;GO:0006796//phosphate-containing compound metabolic process;GO:0006807//nitrogen compound metabolic process;GO:0006808//regulation of…
CSS0041387	NAC	367	292	414	650	1010	1056	23.72	23.51	25.86	80.27	82.21	85.38	24.3633	82.62	1.7618	5.13292e-88	3.11889e-85	JA2L	KAF5948869.1 hypothetical protein HYC85_014826 [Camellia sinensis]	-	-	-	-	-	GO:0003677//DNA binding	GO:0006355//regulation of transcription, DNA-templated
CSS0000831	bHLH	1009	826	1114	1397	1924	1976	60.27	61.5	64.31	159.71	144.97	147.83	62.0267	150.837	1.282	6.42706e-86	3.7869e-83	BHLH094	XP_028085713.1 transcription factor BHLH089-like [Camellia sinensis]	-	-	-	-	GO:0005575//cellular_component;GO:0005622//intracellular anatomical structure;GO:0005634//nucleus;GO:0043226//organelle;GO:0043227//membrane-bounded organelle;GO:0043229//intracellular organelle;GO:0043231//intracellular membrane-bounded organelle	GO:0003674//molecular_function;GO:0003676//nucleic acid binding;GO:0003677//DNA binding;GO:0003700//DNA-binding transcription factor activity;GO:0005488//binding;GO:0005515//protein binding;GO:0046983//protein dimerization activity;GO:0097159//organic cyclic compound binding;GO:0140110//transcription regulator activity;GO:1901363//heterocyclic compound binding	GO:0000003//reproduction;GO:0003006//developmental process involved in reproduction;GO:0006139//nucleobase-containing compound metabolic process;GO:0006351//transcription, DNA-templated;GO:0006355//regulation of transcription, DNA-templated;GO:0006725//cellular aromatic compound metabolic process;GO:0006807//nitrogen compound metabolic process;GO:0007275//multicellular organism development;GO:000…
CSS0019068	bHLH	44	37	48	256	317	413	4.13	4.33	4.35	45.98	37.52	48.54	4.27	44.0133	3.3656	7.32694e-71	3.23784e-68	BHLH92	XP_028099372.1 transcription factor bHLH92 isoform X1 [Camellia sinensis]	-	-	-	-	GO:0005575//cellular_component;GO:0005622//intracellular anatomical structure;GO:0005634//nucleus;GO:0043226//organelle;GO:0043227//membrane-bounded organelle;GO:0043229//intracellular organelle;GO:0043231//intracellular membrane-bounded organelle	GO:0003674//molecular_function;GO:0003676//nucleic acid binding;GO:0003677//DNA binding;GO:0003700//DNA-binding transcription factor activity;GO:0005488//binding;GO:0005515//protein binding;GO:0046983//protein dimerization activity;GO:0097159//organic cyclic compound binding;GO:0140110//transcription regulator activity;GO:1901363//heterocyclic compound binding	GO:0001101//response to acid chemical;GO:0006139//nucleobase-containing compound metabolic process;GO:0006351//transcription, DNA-templated;GO:0006355//regulation of transcription, DNA-templated;GO:0006725//cellular aromatic compound metabolic process;GO:0006807//nitrogen compound metabolic process;GO:0006950//response to stress;GO:0008150//biological_process;GO:0008152//metabolic process;GO:0009…
CSS0013701	WRKY	2794	2110	2948	2641	3978	3868	123.6	116.33	126.04	223.6	221.96	214.3	121.99	219.953	0.8504	3.55259e-66	1.38153e-63	WRKY24	XP_028051918.1 WRKY transcription factor WRKY24-like [Camellia sinensis]	Organismal Systems;Environmental Information Processing	Environmental adaptation;Signal transduction	ko04626//Plant-pathogen interaction;ko04016//MAPK signaling pathway - plant	K13424;K13424	GO:0005575//cellular_component;GO:0005622//intracellular anatomical structure;GO:0005634//nucleus;GO:0043226//organelle;GO:0043227//membrane-bounded organelle;GO:0043229//intracellular organelle;GO:0043231//intracellular membrane-bounded organelle	GO:0001067//transcription regulatory region nucleic acid binding;GO:0003674//molecular_function;GO:0003676//nucleic acid binding;GO:0003677//DNA binding;GO:0003700//DNA-binding transcription factor activity;GO:0005488//binding;GO:0043565//sequence-specific DNA binding;GO:0097159//organic cyclic compound binding;GO:0140110//transcription regulator activity;GO:1901363//heterocyclic compound binding	GO:0001101//response to acid chemical;GO:0006139//nucleobase-containing compound metabolic process;GO:0006351//transcription, DNA-templated;GO:0006355//regulation of transcription, DNA-templated;GO:0006725//cellular aromatic compound metabolic process;GO:0006790//sulfur compound metabolic process;GO:0006807//nitrogen compound metabolic process;GO:0006950//response to stress;GO:0006952//defense re…
CSS0033758	GATA	1608	1285	1584	1629	2341	2365	84.88	84.54	80.82	164.64	155.89	156.4	83.4133	158.977	0.9305	1.56597e-57	4.54459e-55	GATA8	KAF5947891.1 hypothetical protein HYC85_013848 [Camellia sinensis]	-	-	-	-	GO:0005575//cellular_component;GO:0005622//intracellular anatomical structure;GO:0005634//nucleus;GO:0005667//transcription regulator complex;GO:0032991//protein-containing complex;GO:0043226//organelle;GO:0043227//membrane-bounded organelle;GO:0043229//intracellular organelle;GO:0043231//intracellular membrane-bounded organelle	GO:0000976//transcription cis-regulatory region binding;GO:0000977//RNA polymerase II transcription regulatory region sequence-specific DNA binding;GO:0000981//DNA-binding transcription factor activity, RNA polymerase II-specific;GO:0001067//transcription regulatory region nucleic acid binding;GO:0001228//DNA-binding transcription activator activity, RNA polymerase II-specific;GO:0003674//molecul…	GO:0006139//nucleobase-containing compound metabolic process;GO:0006351//transcription, DNA-templated;GO:0006355//regulation of transcription, DNA-templated;GO:0006357//regulation of transcription by RNA polymerase II;GO:0006366//transcription by RNA polymerase II;GO:0006725//cellular aromatic compound metabolic process;GO:0006807//nitrogen compound metabolic process;GO:0007275//multicellular org…
CSS0047128	WRKY	1036	832	1076	1070	1653	1629	42.81	42.85	42.97	84.62	86.16	84.31	42.8767	85.03	0.9878	4.84849e-54	1.34677e-51	WRKY6	XP_028067460.1 probable WRKY transcription factor 31 [Camellia sinensis]	-	-	-	-	GO:0000795//synaptonemal complex;GO:0016021//integral component of membrane	GO:0003700//DNA-binding transcription factor activity;GO:0043565//sequence-specific DNA binding	GO:0006355//regulation of transcription, DNA-templated;GO:0007130//synaptonemal complex assembly;GO:0070193//synaptonemal complex organization
CSS0020310	NAC	487	397	479	641	911	989	58.29	59.22	55.41	146.84	137.54	148.25	57.64	144.21	1.323	1.88301e-53	5.15679e-51	NAC083	XP_028118262.1 NAC domain-containing protein 83-like [Camellia sinensis]	-	-	-	-	GO:0005575//cellular_component;GO:0005622//intracellular anatomical structure;GO:0005634//nucleus;GO:0043226//organelle;GO:0043227//membrane-bounded organelle;GO:0043229//intracellular organelle;GO:0043231//intracellular membrane-bounded organelle	GO:0003674//molecular_function;GO:0003676//nucleic acid binding;GO:0003677//DNA binding;GO:0005488//binding;GO:0097159//organic cyclic compound binding;GO:1901363//heterocyclic compound binding	GO:0006139//nucleobase-containing compound metabolic process;GO:0006351//transcription, DNA-templated;GO:0006355//regulation of transcription, DNA-templated;GO:0006725//cellular aromatic compound metabolic process;GO:0006807//nitrogen compound metabolic process;GO:0008150//biological_process;GO:0008152//metabolic process;GO:0009058//biosynthetic process;GO:0009059//macromolecule biosynthetic proc…
CSS0015221	LBD	330	252	226	544	830	897	26.58	25.29	17.59	83.85	84.31	90.47	23.1533	86.21	1.8966	2.11561e-52	5.59672e-50	LBD41	XP_028120073.1 LOB domain-containing protein 41-like [Camellia sinensis]	-	-	-	-	-	-	-
CSS0029111	bHLH	3532	2785	3562	3042	4484	4386	120.47	118.42	117.42	198.6	192.93	187.37	118.77	192.967	0.7002	2.95686e-51	7.46664e-49	MYC2	XP_028062859.1 transcription factor MYC2-like [Camellia sinensis]	Environmental Information Processing;Environmental Information Processing	Signal transduction;Signal transduction	ko04075//Plant hormone signal transduction;ko04016//MAPK signaling pathway - plant	K13422;K13422	GO:0005575//cellular_component;GO:0005622//intracellular anatomical structure;GO:0005634//nucleus;GO:0030867//rough endoplasmic reticulum membrane;GO:0043226//organelle;GO:0043227//membrane-bounded organelle;GO:0043229//intracellular organelle;GO:0043231//intracellular membrane-bounded organelle	GO:0003674//molecular_function;GO:0003676//nucleic acid binding;GO:0003677//DNA binding;GO:0005488//binding;GO:0005515//protein binding;GO:0046983//protein dimerization activity;GO:0097159//organic cyclic compound binding;GO:1901363//heterocyclic compound binding	GO:0006139//nucleobase-containing compound metabolic process;GO:0006351//transcription, DNA-templated;GO:0006355//regulation of transcription, DNA-templated;GO:0006725//cellular aromatic compound metabolic process;GO:0006807//nitrogen compound metabolic process;GO:0008150//biological_process;GO:0008152//metabolic process;GO:0009058//biosynthetic process;GO:0009059//macromolecule biosynthetic proc…
CSS0019249	bHLH	165	132	200	327	460	536	21.52	21.47	25.18	81.8	75.77	87.67	22.7233	81.7467	1.847	9.78685e-48	2.29272e-45	BHLH35	XP_028079723.1 transcription factor bHLH35-like isoform X2 [Camellia sinensis]	-	-	-	-	-	GO:0046983//protein dimerization activity	-
CSS0048023	NAC	449	398	542	666	1118	923	34.45	38.06	40.2	97.81	108.21	88.7	37.57	98.24	1.3867	3.13019e-47	7.20277e-45	NAC022	XP_028078590.1 NAC domain-containing protein 22-like [Camellia sinensis]	-	-	-	-	-	GO:0003677//DNA binding	GO:0006355//regulation of transcription, DNA-templated
CSS0010836	NAC	449	375	548	574	931	955	59.61	62.05	70.32	145.86	155.91	158.8	63.9933	153.523	1.2625	1.66133e-45	3.69175e-43	NAC090	XP_028110409.1 NAC domain-containing protein 90-like [Camellia sinensis]	-	-	-	-	GO:0005575//cellular_component;GO:0005622//intracellular anatomical structure;GO:0005634//nucleus;GO:0043226//organelle;GO:0043227//membrane-bounded organelle;GO:0043229//intracellular organelle;GO:0043231//intracellular membrane-bounded organelle	GO:0003674//molecular_function;GO:0003676//nucleic acid binding;GO:0003677//DNA binding;GO:0003700//DNA-binding transcription factor activity;GO:0005488//binding;GO:0097159//organic cyclic compound binding;GO:0140110//transcription regulator activity;GO:1901363//heterocyclic compound binding	GO:0006139//nucleobase-containing compound metabolic process;GO:0006351//transcription, DNA-templated;GO:0006355//regulation of transcription, DNA-templated;GO:0006725//cellular aromatic compound metabolic process;GO:0006807//nitrogen compound metabolic process;GO:0008150//biological_process;GO:0008152//metabolic process;GO:0009058//biosynthetic process;GO:0009059//macromolecule biosynthetic proc…
CSS0036947	NAC	482	417	560	576	949	941	27.59	29.75	30.98	63.1	68.52	67.46	29.44	66.36	1.1725	1.58278e-42	3.27399e-40	NAC090	THG07924.1 hypothetical protein TEA_007753 [Camellia sinensis var. sinensis] [Camellia sinensis]	-	-	-	-	GO:0005575//cellular_component;GO:0005622//intracellular anatomical structure;GO:0005634//nucleus;GO:0043226//organelle;GO:0043227//membrane-bounded organelle;GO:0043229//intracellular organelle;GO:0043231//intracellular membrane-bounded organelle	GO:0003674//molecular_function;GO:0003676//nucleic acid binding;GO:0003677//DNA binding;GO:0003700//DNA-binding transcription factor activity;GO:0005488//binding;GO:0097159//organic cyclic compound binding;GO:0140110//transcription regulator activity;GO:1901363//heterocyclic compound binding	GO:0006139//nucleobase-containing compound metabolic process;GO:0006351//transcription, DNA-templated;GO:0006355//regulation of transcription, DNA-templated;GO:0006725//cellular aromatic compound metabolic process;GO:0006807//nitrogen compound metabolic process;GO:0008150//biological_process;GO:0008152//metabolic process;GO:0009058//biosynthetic process;GO:0009059//macromolecule biosynthetic proc…
CSS0033421	WRKY	1530	1244	1594	1368	2032	2027	68.82	69.74	69.3	117.77	115.29	114.19	69.2867	115.75	0.7404	6.21879e-40	1.19131e-37	WRKY53	XP_028085508.1 probable WRKY transcription factor 53 [Camellia sinensis]	-	-	-	-	-	GO:0003700//DNA-binding transcription factor activity;GO:0043565//sequence-specific DNA binding	GO:0006355//regulation of transcription, DNA-templated
CSS0037363	bHLH	1549	1130	1461	1335	2117	2004	66.73	60.67	60.83	110.09	115.05	108.16	62.7433	111.1	0.8243	1.69744e-38	3.11367e-36	MTB1	ANB66342.1 MYC2 trancriptor [Camellia sinensis]	-	-	-	-	-	GO:0046983//protein dimerization activity	-
CSS0013166	HSF	611	492	540	700	1206	1006	30.43	30.5	25.99	66.66	75.75	62.75	28.9733	68.3867	1.239	5.72817e-38	1.02653e-35	HSFA8	XP_028078808.1 heat stress transcription factor A-8 [Camellia sinensis]	-	-	-	-	GO:0005575//cellular_component;GO:0005622//intracellular anatomical structure;GO:0005634//nucleus;GO:0005737//cytoplasm;GO:0043226//organelle;GO:0043227//membrane-bounded organelle;GO:0043229//intracellular organelle;GO:0043231//intracellular membrane-bounded organelle	GO:0003674//molecular_function;GO:0003676//nucleic acid binding;GO:0003677//DNA binding;GO:0003700//DNA-binding transcription factor activity;GO:0005488//binding;GO:0043565//sequence-specific DNA binding;GO:0097159//organic cyclic compound binding;GO:0140110//transcription regulator activity;GO:1901363//heterocyclic compound binding	GO:0006139//nucleobase-containing compound metabolic process;GO:0006351//transcription, DNA-templated;GO:0006355//regulation of transcription, DNA-templated;GO:0006725//cellular aromatic compound metabolic process;GO:0006807//nitrogen compound metabolic process;GO:0008150//biological_process;GO:0008152//metabolic process;GO:0009058//biosynthetic process;GO:0009059//macromolecule biosynthetic proc…
CSS0049619	WRKY	1632	1298	1855	1502	2076	2278	93.25	92.44	102.44	164.26	149.62	163.02	96.0433	158.967	0.727	2.28017e-35	3.82204e-33	WRKY24	XP_028106608.1 WRKY transcription factor WRKY24-like [Camellia sinensis]	Organismal Systems;Environmental Information Processing	Environmental adaptation;Signal transduction	ko04626//Plant-pathogen interaction;ko04016//MAPK signaling pathway - plant	K13424;K13424	GO:0005575//cellular_component;GO:0005622//intracellular anatomical structure;GO:0005634//nucleus;GO:0043226//organelle;GO:0043227//membrane-bounded organelle;GO:0043229//intracellular organelle;GO:0043231//intracellular membrane-bounded organelle	GO:0001067//transcription regulatory region nucleic acid binding;GO:0003674//molecular_function;GO:0003676//nucleic acid binding;GO:0003677//DNA binding;GO:0003700//DNA-binding transcription factor activity;GO:0005488//binding;GO:0043565//sequence-specific DNA binding;GO:0097159//organic cyclic compound binding;GO:0140110//transcription regulator activity;GO:1901363//heterocyclic compound binding	GO:0001101//response to acid chemical;GO:0006139//nucleobase-containing compound metabolic process;GO:0006351//transcription, DNA-templated;GO:0006355//regulation of transcription, DNA-templated;GO:0006725//cellular aromatic compound metabolic process;GO:0006790//sulfur compound metabolic process;GO:0006807//nitrogen compound metabolic process;GO:0006950//response to stress;GO:0006952//defense re…
CSS0043232	NAC	1761	1522	2085	1656	2367	2444	124.2	133.79	142.13	223.54	210.58	215.89	133.373	216.67	0.7	3.33232e-35	5.56168e-33	NAC002	XP_028087763.1 NAC domain-containing protein 2-like [Camellia sinensis]	-	-	-	-	GO:0005575//cellular_component;GO:0005622//intracellular anatomical structure;GO:0005634//nucleus;GO:0043226//organelle;GO:0043227//membrane-bounded organelle;GO:0043229//intracellular organelle;GO:0043231//intracellular membrane-bounded organelle	GO:0003674//molecular_function;GO:0003676//nucleic acid binding;GO:0003677//DNA binding;GO:0003700//DNA-binding transcription factor activity;GO:0005488//binding;GO:0097159//organic cyclic compound binding;GO:0140110//transcription regulator activity;GO:1901363//heterocyclic compound binding	GO:0006139//nucleobase-containing compound metabolic process;GO:0006351//transcription, DNA-templated;GO:0006355//regulation of transcription, DNA-templated;GO:0006725//cellular aromatic compound metabolic process;GO:0006807//nitrogen compound metabolic process;GO:0006950//response to stress;GO:0008150//biological_process;GO:0008152//metabolic process;GO:0009058//biosynthetic process;GO:0009059//…
CSS0004712	BBR-BPC	928	758	1025	884	1339	1337	59.75	60.82	63.78	108.93	108.74	107.81	61.45	108.493	0.8201	4.23532e-35	6.97895e-33	Os06g0130600	XP_028117377.1 protein BASIC PENTACYSTEINE6-like [Camellia sinensis]	-	-	-	-	-	-	-
CSS0034715	MYB	61	74	85	188	287	268	3.97	6	5.35	23.42	23.56	21.84	5.10667	22.94	2.1674	4.85616e-34	7.8686e-32	MYB4	QOS14583.1 transcription factor MYB4 [Camellia sinensis]	-	-	-	-	GO:0005575//cellular_component;GO:0005622//intracellular anatomical structure;GO:0005634//nucleus;GO:0016020//membrane;GO:0043226//organelle;GO:0043227//membrane-bounded organelle;GO:0043229//intracellular organelle;GO:0043231//intracellular membrane-bounded organelle	GO:0000981//DNA-binding transcription factor activity, RNA polymerase II-specific;GO:0001067//transcription regulatory region nucleic acid binding;GO:0003674//molecular_function;GO:0003676//nucleic acid binding;GO:0003677//DNA binding;GO:0003700//DNA-binding transcription factor activity;GO:0005488//binding;GO:0005524//ATP binding;GO:0016818//hydrolase activity, acting on acid anhydrides, in phos…	GO:0006139//nucleobase-containing compound metabolic process;GO:0006338//chromatin remodeling;GO:0006351//transcription, DNA-templated;GO:0006355//regulation of transcription, DNA-templated;GO:0006357//regulation of transcription by RNA polymerase II;GO:0006725//cellular aromatic compound metabolic process;GO:0006807//nitrogen compound metabolic process;GO:0006950//response to stress;GO:0008150//…
CSS0036766	NAC	1943	1350	2064	1545	2589	2603	81.45	70.53	83.62	123.95	136.89	136.65	78.5333	132.497	0.7546	6.57484e-32	1.00268e-29	NAC074	XP_028085347.1 NAC domain-containing protein 7-like isoform X2 [Camellia sinensis]	-	-	-	-	GO:0005575//cellular_component;GO:0005622//intracellular anatomical structure;GO:0005634//nucleus;GO:0005737//cytoplasm;GO:0016020//membrane;GO:0016021//integral component of membrane;GO:0031224//intrinsic component of membrane;GO:0043226//organelle;GO:0043227//membrane-bounded organelle;GO:0043229//intracellular organelle;GO:0043231//intracellular membrane-bounded organelle	GO:0003674//molecular_function;GO:0003676//nucleic acid binding;GO:0003677//DNA binding;GO:0003700//DNA-binding transcription factor activity;GO:0005488//binding;GO:0097159//organic cyclic compound binding;GO:0140110//transcription regulator activity;GO:1901363//heterocyclic compound binding	GO:0006139//nucleobase-containing compound metabolic process;GO:0006351//transcription, DNA-templated;GO:0006355//regulation of transcription, DNA-templated;GO:0006725//cellular aromatic compound metabolic process;GO:0006807//nitrogen compound metabolic process;GO:0008150//biological_process;GO:0008152//metabolic process;GO:0009058//biosynthetic process;GO:0009059//macromolecule biosynthetic proc…
CSS0049335	GATA	1011	712	972	880	1386	1328	37.16	32.62	34.52	61.86	64.24	61.1	34.7667	62.4	0.8438	1.03672e-31	1.53293e-29	GATA8	XP_028084093.1 GATA transcription factor 8-like [Camellia sinensis]	-	-	-	-	GO:0005575//cellular_component;GO:0005622//intracellular anatomical structure;GO:0005634//nucleus;GO:0005667//transcription regulator complex;GO:0032991//protein-containing complex;GO:0043226//organelle;GO:0043227//membrane-bounded organelle;GO:0043229//intracellular organelle;GO:0043231//intracellular membrane-bounded organelle	GO:0000976//transcription cis-regulatory region binding;GO:0000977//RNA polymerase II transcription regulatory region sequence-specific DNA binding;GO:0000981//DNA-binding transcription factor activity, RNA polymerase II-specific;GO:0001067//transcription regulatory region nucleic acid binding;GO:0001228//DNA-binding transcription activator activity, RNA polymerase II-specific;GO:0003674//molecul…	GO:0006139//nucleobase-containing compound metabolic process;GO:0006351//transcription, DNA-templated;GO:0006355//regulation of transcription, DNA-templated;GO:0006357//regulation of transcription by RNA polymerase II;GO:0006366//transcription by RNA polymerase II;GO:0006725//cellular aromatic compound metabolic process;GO:0006807//nitrogen compound metabolic process;GO:0007275//multicellular org…
CSS0020123	GRAS	5769	4752	5970	4030	6289	6336	210.58	216.16	210.61	281.54	289.52	289.61	212.45	286.89	0.4334	3.02185e-29	4.12328e-27	CIGR1	XP_028126203.1 scarecrow-like protein 21 [Camellia sinensis]	-	-	-	-	-	-	-
CSS0012339	bHLH	1189	922	1145	935	1642	1576	41.24	39.86	38.39	62.06	71.82	68.43	39.83	67.4367	0.7597	3.60938e-27	4.57204e-25	MTB1	XP_028081876.1 transcription factor bHLH13-like [Camellia sinensis]	-	-	-	-	-	GO:0046983//protein dimerization activity	-
CSS0047466	bHLH	1819	1567	1773	1467	2264	2318	68.87	73.91	64.88	106.29	108.11	109.9	69.22	108.1	0.6431	5.05997e-27	6.36803e-25	MYC2	XP_028062859.1 transcription factor MYC2-like [Camellia sinensis]	Environmental Information Processing;Environmental Information Processing	Signal transduction;Signal transduction	ko04075//Plant hormone signal transduction;ko04016//MAPK signaling pathway - plant	K13422;K13422	GO:0005575//cellular_component;GO:0005622//intracellular anatomical structure;GO:0005634//nucleus;GO:0030867//rough endoplasmic reticulum membrane;GO:0043226//organelle;GO:0043227//membrane-bounded organelle;GO:0043229//intracellular organelle;GO:0043231//intracellular membrane-bounded organelle	GO:0003674//molecular_function;GO:0003676//nucleic acid binding;GO:0003677//DNA binding;GO:0005488//binding;GO:0005515//protein binding;GO:0046983//protein dimerization activity;GO:0097159//organic cyclic compound binding;GO:1901363//heterocyclic compound binding	GO:0006139//nucleobase-containing compound metabolic process;GO:0006351//transcription, DNA-templated;GO:0006355//regulation of transcription, DNA-templated;GO:0006725//cellular aromatic compound metabolic process;GO:0006807//nitrogen compound metabolic process;GO:0008150//biological_process;GO:0008152//metabolic process;GO:0009058//biosynthetic process;GO:0009059//macromolecule biosynthetic proc…
CSS0046901	SBP	314	214	259	331	591	531	17.33	14.68	13.79	34.88	41.11	36.68	15.2667	37.5567	1.2987	6.96144e-27	8.73279e-25	SPL6	XP_028059188.1 squamosa promoter-binding-like protein 16 [Camellia sinensis]	-	-	-	-	-	GO:0003677//DNA binding	-
CSS0040110	WRKY	926	684	804	763	1340	1245	88.88	81.79	74.55	140.12	162.29	149.64	81.74	150.683	0.8824	5.46335e-26	6.45534e-24	WRKY70	XP_028052697.1 WRKY DNA-binding transcription factor 70-like [Camellia sinensis]	-	-	-	-	-	GO:0003700//DNA-binding transcription factor activity;GO:0043565//sequence-specific DNA binding	GO:0006355//regulation of transcription, DNA-templated
CSS0024910	WRKY	1143	951	1344	983	1480	1717	111.39	115.56	126.63	183.41	181.89	209.6	117.86	191.633	0.7013	2.62753e-24	2.97899e-22	WRKY70	XP_028052697.1 WRKY DNA-binding transcription factor 70-like [Camellia sinensis]	-	-	-	-	-	GO:0003700//DNA-binding transcription factor activity;GO:0043565//sequence-specific DNA binding	GO:0006355//regulation of transcription, DNA-templated
CSS0042139	GRAS	986	744	1080	835	1311	1229	35.64	33.51	37.73	57.76	59.77	55.63	35.6267	57.72	0.6961	1.37842e-23	1.51853e-21	SCL1	XP_028112088.1 scarecrow-like protein 1 [Camellia sinensis]	-	-	-	-	-	-	-
CSS0020980	HSF	920	650	966	744	1178	1192	82.54	72.68	83.76	127.75	133.3	133.93	79.66	131.66	0.7249	3.05473e-23	3.29979e-21	HSF24	XP_028114097.1 heat shock factor protein HSF24 [Camellia sinensis]	-	-	-	-	GO:0005575//cellular_component;GO:0005622//intracellular anatomical structure;GO:0005634//nucleus;GO:0005737//cytoplasm;GO:0005886//plasma membrane;GO:0043226//organelle;GO:0043227//membrane-bounded organelle;GO:0043229//intracellular organelle;GO:0043231//intracellular membrane-bounded organelle	GO:0003674//molecular_function;GO:0003676//nucleic acid binding;GO:0003677//DNA binding;GO:0003700//DNA-binding transcription factor activity;GO:0005488//binding;GO:0005524//ATP binding;GO:0008017//microtubule binding;GO:0016987//sigma factor activity;GO:0043565//sequence-specific DNA binding;GO:0097159//organic cyclic compound binding;GO:0140110//transcription regulator activity;GO:1901363//hete…	GO:0006139//nucleobase-containing compound metabolic process;GO:0006275//regulation of DNA replication;GO:0006351//transcription, DNA-templated;GO:0006352//DNA-templated transcription, initiation;GO:0006355//regulation of transcription, DNA-templated;GO:0006725//cellular aromatic compound metabolic process;GO:0006807//nitrogen compound metabolic process;GO:0006950//response to stress;GO:0007059//…
CSS0028565	WRKY	211	173	268	264	415	451	23.28	23.79	28.58	55.75	57.76	62.32	25.2167	58.61	1.2168	9.79523e-23	1.02951e-20	WRKY40	THF95040.1 hypothetical protein TEA_009933 [Camellia sinensis var. sinensis] [Camellia sinensis]	-	-	-	-	GO:0005737//cytoplasm;GO:0010339//external side of cell wall	GO:0003700//DNA-binding transcription factor activity;GO:0043565//sequence-specific DNA binding	GO:0006355//regulation of transcription, DNA-templated;GO:0006817//phosphate ion transport;GO:0009297//pilus assembly;GO:0043093//FtsZ-dependent cytokinesis;GO:0051049//regulation of transport;GO:0090529//cell septum assembly
CSS0033788	bHLH	1189	1000	1180	327	475	515	59.89	62.77	57.44	31.52	30.17	32.48	60.0333	31.39	-0.9355	1.18556e-20	1.09511e-18	BHLH63	XP_028054263.1 transcription factor HBI1-like [Camellia sinensis]	-	-	-	-	GO:0009326//formate dehydrogenase complex	GO:0008168//methyltransferase activity;GO:0008863//formate dehydrogenase (NAD+) activity;GO:0046983//protein dimerization activity	GO:0006364//rRNA processing;GO:0015942//formate metabolic process
CSS0005646	MYB	4112	3587	4284	2854	4571	4612	222.63	242.05	224.17	295.74	312.16	312.73	229.617	306.877	0.4184	5.71448e-20	5.02771e-18	MYB73	XP_028110901.1 transcription factor MYB44-like [Camellia sinensis]	-	-	-	-	GO:0005575//cellular_component;GO:0005622//intracellular anatomical structure;GO:0005634//nucleus;GO:0043226//organelle;GO:0043227//membrane-bounded organelle;GO:0043229//intracellular organelle;GO:0043231//intracellular membrane-bounded organelle	GO:0000981//DNA-binding transcription factor activity, RNA polymerase II-specific;GO:0001067//transcription regulatory region nucleic acid binding;GO:0003674//molecular_function;GO:0003676//nucleic acid binding;GO:0003677//DNA binding;GO:0003700//DNA-binding transcription factor activity;GO:0005488//binding;GO:0005524//ATP binding;GO:0016818//hydrolase activity, acting on acid anhydrides, in phos…	GO:0001101//response to acid chemical;GO:0006139//nucleobase-containing compound metabolic process;GO:0006338//chromatin remodeling;GO:0006351//transcription, DNA-templated;GO:0006355//regulation of transcription, DNA-templated;GO:0006357//regulation of transcription by RNA polymerase II;GO:0006725//cellular aromatic compound metabolic process;GO:0006807//nitrogen compound metabolic process;GO:00…
CSS0047133	bZIP	425	329	391	374	634	608	18.78	18.11	16.67	31.58	35.29	33.64	17.8533	33.5033	0.9081	8.74976e-20	7.5715e-18	POSF21	XP_028108344.1 probable transcription factor PosF21 [Camellia sinensis]	-	-	-	-	GO:0005575//cellular_component;GO:0005622//intracellular anatomical structure;GO:0005634//nucleus;GO:0005737//cytoplasm;GO:0005829//cytosol;GO:0043226//organelle;GO:0043227//membrane-bounded organelle;GO:0043229//intracellular organelle;GO:0043231//intracellular membrane-bounded organelle	GO:0003674//molecular_function;GO:0003676//nucleic acid binding;GO:0003677//DNA binding;GO:0003700//DNA-binding transcription factor activity;GO:0005488//binding;GO:0097159//organic cyclic compound binding;GO:0140110//transcription regulator activity;GO:1901363//heterocyclic compound binding	GO:0006139//nucleobase-containing compound metabolic process;GO:0006351//transcription, DNA-templated;GO:0006355//regulation of transcription, DNA-templated;GO:0006725//cellular aromatic compound metabolic process;GO:0006807//nitrogen compound metabolic process;GO:0008150//biological_process;GO:0008152//metabolic process;GO:0009058//biosynthetic process;GO:0009059//macromolecule biosynthetic proc…
CSS0014476	MYB	637	557	753	669	874	882	70.69	77.04	80.76	142.09	122.34	122.59	76.1633	129.007	0.7603	2.12266e-19	1.77901e-17	MYB14	XP_028109725.1 transcription factor MYB14-like [Camellia sinensis]	-	-	-	-	-	-	-
CSS0001216	bZIP	2904	2262	3085	2070	2990	2969	122.86	119.27	126.14	167.61	159.56	157.31	122.757	161.493	0.3957	3.16122e-18	2.47351e-16	RF2b	XP_028064152.1 uncharacterized protein LOC114267313 [Camellia sinensis]	-	-	-	-	GO:0005737//cytoplasm	GO:0003677//DNA binding;GO:0003700//DNA-binding transcription factor activity	GO:0006355//regulation of transcription, DNA-templated;GO:0043093//FtsZ-dependent cytokinesis;GO:0090529//cell septum assembly
CSS0012483	BBR-BPC	660	542	838	634	883	976	55.87	57.18	68.56	102.72	94.28	103.47	60.5367	100.157	0.7264	5.05263e-18	3.89855e-16	Os06g0130600	THG12619.1 hypothetical protein TEA_005468 [Camellia sinensis var. sinensis] [Camellia sinensis]	-	-	-	-	-	-	-
CSS0028352	C3H	143	127	142	156	356	336	8.74	9.68	8.39	18.26	27.46	25.73	8.93667	23.8167	1.4142	6.43738e-18	4.94737e-16	Os02g0194200	XP_028080306.1 zinc finger CCCH domain-containing protein 44-like [Camellia sinensis]	-	-	-	-	GO:0009898//cytoplasmic side of plasma membrane;GO:0042151//nematocyst;GO:0043190//ATP-binding cassette (ABC) transporter complex	GO:0000166//nucleotide binding;GO:0003723//RNA binding;GO:0004654//polyribonucleotide nucleotidyltransferase activity;GO:0005524//ATP binding;GO:0015440//ABC-type peptide transporter activity;GO:0019871//sodium channel inhibitor activity;GO:0046872//metal ion binding	GO:0006402//mRNA catabolic process;GO:0015833//peptide transport
CSS0044673	ERF	1332	1134	1646	443	639	646	105.93	112.41	126.52	67.43	64.1	64.34	114.953	65.29	-0.8161	3.19336e-17	2.38814e-15	ERF017	XP_028121981.1 ethylene-responsive transcription factor ERF017-like [Camellia sinensis]	-	-	-	-	GO:0005575//cellular_component;GO:0005622//intracellular anatomical structure;GO:0005634//nucleus;GO:0043226//organelle;GO:0043227//membrane-bounded organelle;GO:0043229//intracellular organelle;GO:0043231//intracellular membrane-bounded organelle	GO:0003674//molecular_function;GO:0003676//nucleic acid binding;GO:0003677//DNA binding;GO:0003700//DNA-binding transcription factor activity;GO:0005488//binding;GO:0097159//organic cyclic compound binding;GO:0140110//transcription regulator activity;GO:1901363//heterocyclic compound binding	GO:0000160//phosphorelay signal transduction system;GO:0006139//nucleobase-containing compound metabolic process;GO:0006351//transcription, DNA-templated;GO:0006355//regulation of transcription, DNA-templated;GO:0006725//cellular aromatic compound metabolic process;GO:0006807//nitrogen compound metabolic process;GO:0007154//cell communication;GO:0007165//signal transduction;GO:0008150//biological…
CSS0014079	HSF	180	129	190	206	288	316	12.33	11.02	12.58	27.01	24.89	27.12	11.9767	26.34	1.137	1.47199e-16	1.04648e-14	HSF30	XP_028053226.1 heat shock factor protein HSF30 [Camellia sinensis]	-	-	-	-	GO:0005575//cellular_component;GO:0005622//intracellular anatomical structure;GO:0005634//nucleus;GO:0005737//cytoplasm;GO:0030867//rough endoplasmic reticulum membrane;GO:0043226//organelle;GO:0043227//membrane-bounded organelle;GO:0043229//intracellular organelle;GO:0043231//intracellular membrane-bounded organelle	GO:0001067//transcription regulatory region nucleic acid binding;GO:0003674//molecular_function;GO:0003676//nucleic acid binding;GO:0003677//DNA binding;GO:0003700//DNA-binding transcription factor activity;GO:0005488//binding;GO:0043565//sequence-specific DNA binding;GO:0097159//organic cyclic compound binding;GO:0140110//transcription regulator activity;GO:1901363//heterocyclic compound binding	GO:0000302//response to reactive oxygen species;GO:0001666//response to hypoxia;GO:0006139//nucleobase-containing compound metabolic process;GO:0006351//transcription, DNA-templated;GO:0006355//regulation of transcription, DNA-templated;GO:0006725//cellular aromatic compound metabolic process;GO:0006807//nitrogen compound metabolic process;GO:0006950//response to stress;GO:0006979//response to ox…
CSS0041456	MYB	474	394	530	446	605	671	48.77	50.52	52.7	87.82	78.51	86.46	50.6633	84.2633	0.734	2.82855e-16	1.97126e-14	MYB44	XP_028068607.1 transcription factor MYB77-like [Camellia sinensis]	-	-	-	-	GO:0005634//nucleus	GO:0003676//nucleic acid binding;GO:0005524//ATP binding;GO:0016818//hydrolase activity, acting on acid anhydrides, in phosphorus-containing anhydrides	GO:0006338//chromatin remodeling
CSS0013638	WRKY	216	202	163	261	375	383	9.82	11.45	7.18	22.73	21.51	21.8	9.48333	22.0133	1.2149	3.41382e-16	2.36222e-14	WRKY24	XP_028080001.1 probable WRKY transcription factor 33 [Camellia sinensis]	Organismal Systems;Environmental Information Processing	Environmental adaptation;Signal transduction	ko04626//Plant-pathogen interaction;ko04016//MAPK signaling pathway - plant	K13424;K13424	GO:0005575//cellular_component;GO:0005622//intracellular anatomical structure;GO:0005634//nucleus;GO:0043226//organelle;GO:0043227//membrane-bounded organelle;GO:0043229//intracellular organelle;GO:0043231//intracellular membrane-bounded organelle	GO:0001067//transcription regulatory region nucleic acid binding;GO:0003674//molecular_function;GO:0003676//nucleic acid binding;GO:0003677//DNA binding;GO:0003700//DNA-binding transcription factor activity;GO:0005488//binding;GO:0043565//sequence-specific DNA binding;GO:0097159//organic cyclic compound binding;GO:0140110//transcription regulator activity;GO:1901363//heterocyclic compound binding	GO:0001101//response to acid chemical;GO:0006139//nucleobase-containing compound metabolic process;GO:0006351//transcription, DNA-templated;GO:0006355//regulation of transcription, DNA-templated;GO:0006725//cellular aromatic compound metabolic process;GO:0006790//sulfur compound metabolic process;GO:0006807//nitrogen compound metabolic process;GO:0006950//response to stress;GO:0006952//defense re…
CSS0036871	NAC	1373	1000	1417	973	1448	1490	85.14	77.29	84.92	115.48	113.26	115.72	82.45	114.82	0.4778	1.44316e-15	9.54449e-14	NAC017	XP_028089428.1 NAC domain-containing protein 17-like isoform X1 [Camellia sinensis]	-	-	-	-	GO:0005575//cellular_component;GO:0005622//intracellular anatomical structure;GO:0005634//nucleus;GO:0005737//cytoplasm;GO:0016020//membrane;GO:0016021//integral component of membrane;GO:0031224//intrinsic component of membrane;GO:0043226//organelle;GO:0043227//membrane-bounded organelle;GO:0043229//intracellular organelle;GO:0043231//intracellular membrane-bounded organelle	GO:0003674//molecular_function;GO:0003676//nucleic acid binding;GO:0003677//DNA binding;GO:0003700//DNA-binding transcription factor activity;GO:0005488//binding;GO:0097159//organic cyclic compound binding;GO:0140110//transcription regulator activity;GO:1901363//heterocyclic compound binding	GO:0006139//nucleobase-containing compound metabolic process;GO:0006351//transcription, DNA-templated;GO:0006355//regulation of transcription, DNA-templated;GO:0006725//cellular aromatic compound metabolic process;GO:0006807//nitrogen compound metabolic process;GO:0008150//biological_process;GO:0008152//metabolic process;GO:0009058//biosynthetic process;GO:0009059//macromolecule biosynthetic proc…
CSS0019301	C2H2	325	269	382	321	552	463	22.02	22.71	25.01	41.62	47.17	39.28	23.2467	42.69	0.8769	1.71662e-15	1.12383e-13	SAP13	XP_028123363.1 zinc finger AN1 and C2H2 domain-containing stress-associated protein 16-like [Camellia sinensis]	-	-	-	-	-	GO:0003674//molecular_function;GO:0003676//nucleic acid binding;GO:0005488//binding;GO:0008270//zinc ion binding;GO:0043167//ion binding;GO:0043169//cation binding;GO:0046872//metal ion binding;GO:0046914//transition metal ion binding;GO:0097159//organic cyclic compound binding;GO:1901363//heterocyclic compound binding	-
CSS0043459	MYB	386	316	447	87	129	135	29.29	29.89	32.78	12.64	12.35	12.83	30.6533	12.6067	-1.2819	2.09236e-15	1.35613e-13	SRM1	XP_028110714.1 transcription factor MYBS1 [Camellia sinensis]	-	-	-	-	GO:0005575//cellular_component;GO:0005622//intracellular anatomical structure;GO:0005634//nucleus;GO:0005737//cytoplasm;GO:0005829//cytosol;GO:0043226//organelle;GO:0043227//membrane-bounded organelle;GO:0043229//intracellular organelle;GO:0043231//intracellular membrane-bounded organelle	GO:0003674//molecular_function;GO:0003676//nucleic acid binding;GO:0003677//DNA binding;GO:0005488//binding;GO:0097159//organic cyclic compound binding;GO:1901363//heterocyclic compound binding	GO:0006139//nucleobase-containing compound metabolic process;GO:0006351//transcription, DNA-templated;GO:0006355//regulation of transcription, DNA-templated;GO:0006725//cellular aromatic compound metabolic process;GO:0006807//nitrogen compound metabolic process;GO:0008150//biological_process;GO:0008152//metabolic process;GO:0009058//biosynthetic process;GO:0009059//macromolecule biosynthetic proc…
CSS0025215	MYB	361	325	413	82	124	123	28.36	31.82	31.36	12.33	12.29	12.1	30.5133	12.24	-1.3178	2.13394e-15	1.38077e-13	MYB4	XP_028122304.1 myb-related protein 308-like [Camellia sinensis]	-	-	-	-	-	-	-
CSS0038707	bHLH	1287	916	1184	915	1455	1309	65.16	57.82	57.93	88.67	92.93	83.01	60.3033	88.2033	0.5486	9.99279e-15	6.30843e-13	BHLH130	XP_028058918.1 transcription factor bHLH130-like [Camellia sinensis]	-	-	-	-	-	GO:0046983//protein dimerization activity	-
CSS0026723	EIL	3330	2365	3244	2116	3162	3293	122.56	108.51	115.4	149.03	146.8	151.8	115.49	149.21	0.3696	1.07522e-14	6.76587e-13	EIN3	XP_028099472.1 ETHYLENE INSENSITIVE 3-like 1 protein [Camellia sinensis]	Environmental Information Processing;Environmental Information Processing	Signal transduction;Signal transduction	ko04075//Plant hormone signal transduction;ko04016//MAPK signaling pathway - plant	K14514;K14514	GO:0005634//nucleus	-	GO:0030474//spindle pole body duplication;GO:0071988//protein localization to spindle pole body
CSS0009327	ERF	348	313	419	393	488	512	39.09	43.83	45.52	84.65	69.17	72.02	42.8133	75.28	0.8142	3.59208e-14	2.19292e-12	ERF1A	KAF5938687.1 hypothetical protein HYC85_022946 [Camellia sinensis]	-	-	-	-	GO:0005575//cellular_component;GO:0005622//intracellular anatomical structure;GO:0005634//nucleus;GO:0043226//organelle;GO:0043227//membrane-bounded organelle;GO:0043229//intracellular organelle;GO:0043231//intracellular membrane-bounded organelle	GO:0003674//molecular_function;GO:0003676//nucleic acid binding;GO:0003677//DNA binding;GO:0003700//DNA-binding transcription factor activity;GO:0005488//binding;GO:0097159//organic cyclic compound binding;GO:0140110//transcription regulator activity;GO:1901363//heterocyclic compound binding	GO:0000160//phosphorelay signal transduction system;GO:0006139//nucleobase-containing compound metabolic process;GO:0006351//transcription, DNA-templated;GO:0006355//regulation of transcription, DNA-templated;GO:0006725//cellular aromatic compound metabolic process;GO:0006807//nitrogen compound metabolic process;GO:0006950//response to stress;GO:0006952//defense response;GO:0007154//cell communic…
CSS0022168	RAV	2421	1926	2563	1642	2404	2433	207.15	205.36	211.89	268.93	259.45	260.74	208.133	263.04	0.3378	5.28336e-14	3.19036e-12	RAV1	XP_028117439.1 AP2/ERF and B3 domain-containing transcription factor RAV1-like [Camellia sinensis]	-	-	-	-	GO:0005575//cellular_component;GO:0005622//intracellular anatomical structure;GO:0005634//nucleus;GO:0043226//organelle;GO:0043227//membrane-bounded organelle;GO:0043229//intracellular organelle;GO:0043231//intracellular membrane-bounded organelle	GO:0003674//molecular_function;GO:0003676//nucleic acid binding;GO:0003677//DNA binding;GO:0003700//DNA-binding transcription factor activity;GO:0005488//binding;GO:0097159//organic cyclic compound binding;GO:0140110//transcription regulator activity;GO:1901363//heterocyclic compound binding	GO:0000160//phosphorelay signal transduction system;GO:0006139//nucleobase-containing compound metabolic process;GO:0006351//transcription, DNA-templated;GO:0006355//regulation of transcription, DNA-templated;GO:0006725//cellular aromatic compound metabolic process;GO:0006807//nitrogen compound metabolic process;GO:0007154//cell communication;GO:0007165//signal transduction;GO:0007275//multicellu…
CSS0008234	SBP	513	407	466	381	708	675	16.85	16.66	14.79	23.95	29.33	27.76	16.1	27.0133	0.7466	5.77244e-14	3.48029e-12	SPL7	XP_028076084.1 squamosa promoter-binding-like protein 7 isoform X1 [Camellia sinensis]	-	-	-	-	GO:0005575//cellular_component;GO:0005622//intracellular anatomical structure;GO:0005634//nucleus;GO:0005654//nucleoplasm;GO:0016604//nuclear body;GO:0016607//nuclear speck;GO:0031974//membrane-enclosed lumen;GO:0031981//nuclear lumen;GO:0043226//organelle;GO:0043227//membrane-bounded organelle;GO:0043229//intracellular organelle;GO:0043231//intracellular membrane-bounded organelle;GO:0043233//or…	GO:0003674//molecular_function;GO:0003676//nucleic acid binding;GO:0003677//DNA binding;GO:0005488//binding;GO:0005515//protein binding;GO:0030745//dimethylhistidine N-methyltransferase activity;GO:0042802//identical protein binding;GO:0042803//protein homodimerization activity;GO:0043167//ion binding;GO:0043169//cation binding;GO:0046872//metal ion binding;GO:0046983//protein dimerization activi…	GO:0006139//nucleobase-containing compound metabolic process;GO:0006351//transcription, DNA-templated;GO:0006355//regulation of transcription, DNA-templated;GO:0006725//cellular aromatic compound metabolic process;GO:0006807//nitrogen compound metabolic process;GO:0006950//response to stress;GO:0007154//cell communication;GO:0008150//biological_process;GO:0008152//metabolic process;GO:0009058//bi…
CSS0021041	C2H2	216	142	229	270	301	328	11.57	9.44	11.85	27.64	20.34	21.97	10.9533	23.3167	1.09	7.05019e-14	4.23752e-12	PUX2	XP_028120076.1 plant UBX domain-containing protein 2 [Camellia sinensis]	Genetic Information Processing	Folding, sorting and degradation	ko04141//Protein processing in endoplasmic reticulum	K14011	GO:0000109//nucleotide-excision repair complex;GO:0000323//lytic vacuole;GO:0005575//cellular_component;GO:0005622//intracellular anatomical structure;GO:0005634//nucleus;GO:0005737//cytoplasm;GO:0005764//lysosome;GO:0005765//lysosomal membrane;GO:0005768//endosome;GO:0005769//early endosome;GO:0005770//late endosome;GO:0005773//vacuole;GO:0005774//vacuolar membrane;GO:0005815//microtubule organi…	GO:0003674//molecular_function;GO:0005488//binding;GO:0005515//protein binding;GO:0043167//ion binding;GO:0043169//cation binding;GO:0046872//metal ion binding	GO:0006289//nucleotide-excision repair;GO:0006508//proteolysis;GO:0006807//nitrogen compound metabolic process;GO:0006810//transport;GO:0006914//autophagy;GO:0006950//response to stress;GO:0006952//defense response;GO:0007034//vacuolar transport;GO:0007041//lysosomal transport;GO:0008150//biological_process;GO:0008152//metabolic process;GO:0008333//endosome to lysosome transport;GO:0009056//catab…
CSS0037897	MYB_related	965	774	938	298	402	425	60.35	60.33	56.69	35.67	31.71	33.29	59.1233	33.5567	-0.8171	9.41972e-14	5.60113e-12	KUA1	KAF5933447.1 hypothetical protein HYC85_029618 [Camellia sinensis]	-	-	-	-	-	-	-
CSS0021023	C2H2	809	721	930	744	931	1042	79.16	87.93	87.95	139.34	114.91	127.7	85.0133	127.317	0.5827	9.43935e-14	5.60424e-12	ZAT6	XP_028123693.1 zinc finger protein ZAT10-like [Camellia sinensis]	-	-	-	-	-	-	-
CSS0012537	MYB_related	524	482	622	158	223	211	55.27	63.37	63.41	31.9	29.67	27.88	60.6833	29.8167	-1.0252	1.54353e-13	8.95891e-12	KUA1	XP_028096788.1 transcription factor MYBS3-like [Camellia sinensis]	-	-	-	-	GO:0005575//cellular_component;GO:0005622//intracellular anatomical structure;GO:0005634//nucleus;GO:0005737//cytoplasm;GO:0005829//cytosol;GO:0043226//organelle;GO:0043227//membrane-bounded organelle;GO:0043229//intracellular organelle;GO:0043231//intracellular membrane-bounded organelle	GO:0003674//molecular_function;GO:0003676//nucleic acid binding;GO:0003677//DNA binding;GO:0005488//binding;GO:0097159//organic cyclic compound binding;GO:1901363//heterocyclic compound binding	GO:0006139//nucleobase-containing compound metabolic process;GO:0006351//transcription, DNA-templated;GO:0006355//regulation of transcription, DNA-templated;GO:0006725//cellular aromatic compound metabolic process;GO:0006807//nitrogen compound metabolic process;GO:0008150//biological_process;GO:0008152//metabolic process;GO:0009058//biosynthetic process;GO:0009059//macromolecule biosynthetic proc…
CSS0016212	SBP	219	189	250	209	382	351	14.14	15.26	15.63	25.91	31.14	28.4	15.01	28.4833	0.9242	2.29794e-13	1.31997e-11	SPL6	XP_028059188.1 squamosa promoter-binding-like protein 16 [Camellia sinensis]	-	-	-	-	-	GO:0003677//DNA binding	-
CSS0022566	GRAS	2973	2234	2880	1832	2979	2881	84.64	79.27	79.23	99.8	106.98	102.72	81.0467	103.167	0.3482	4.47732e-13	2.52339e-11	SCL13	XP_028068208.1 scarecrow-like protein 13 [Camellia sinensis]	-	-	-	-	GO:0005575//cellular_component;GO:0005622//intracellular anatomical structure;GO:0005634//nucleus;GO:0005737//cytoplasm;GO:0043226//organelle;GO:0043227//membrane-bounded organelle;GO:0043229//intracellular organelle;GO:0043231//intracellular membrane-bounded organelle	GO:0003674//molecular_function;GO:0003676//nucleic acid binding;GO:0003677//DNA binding;GO:0003700//DNA-binding transcription factor activity;GO:0003723//RNA binding;GO:0005488//binding;GO:0043565//sequence-specific DNA binding;GO:0097159//organic cyclic compound binding;GO:0140110//transcription regulator activity;GO:1901363//heterocyclic compound binding	GO:0006139//nucleobase-containing compound metabolic process;GO:0006351//transcription, DNA-templated;GO:0006355//regulation of transcription, DNA-templated;GO:0006725//cellular aromatic compound metabolic process;GO:0006807//nitrogen compound metabolic process;GO:0008150//biological_process;GO:0008152//metabolic process;GO:0009058//biosynthetic process;GO:0009059//macromolecule biosynthetic proc…
CSS0036872	MYB	383	286	472	82	143	134	31.34	29.17	37.31	12.8	14.77	13.67	32.6067	13.7467	-1.2461	4.77289e-13	2.6822e-11	MYB306	XP_028107630.1 myb-related protein 306-like [Camellia sinensis]	-	-	-	-	GO:0005575//cellular_component;GO:0005622//intracellular anatomical structure;GO:0005634//nucleus;GO:0043226//organelle;GO:0043227//membrane-bounded organelle;GO:0043229//intracellular organelle;GO:0043231//intracellular membrane-bounded organelle	GO:0003674//molecular_function;GO:0003676//nucleic acid binding;GO:0003677//DNA binding;GO:0005488//binding;GO:0097159//organic cyclic compound binding;GO:1901363//heterocyclic compound binding	GO:0006139//nucleobase-containing compound metabolic process;GO:0006351//transcription, DNA-templated;GO:0006355//regulation of transcription, DNA-templated;GO:0006725//cellular aromatic compound metabolic process;GO:0006807//nitrogen compound metabolic process;GO:0008150//biological_process;GO:0008152//metabolic process;GO:0009058//biosynthetic process;GO:0009059//macromolecule biosynthetic proc…
CSS0013792	MYB	333	302	405	82	128	118	20.96	23.67	24.64	9.88	10.16	9.28	23.09	9.77333	-1.2403	5.10087e-13	2.85825e-11	MYB61	KAF5946775.1 hypothetical protein HYC85_017003 [Camellia sinensis]	-	-	-	-	GO:0005575//cellular_component;GO:0005622//intracellular anatomical structure;GO:0005634//nucleus;GO:0043226//organelle;GO:0043227//membrane-bounded organelle;GO:0043229//intracellular organelle;GO:0043231//intracellular membrane-bounded organelle	GO:0000981//DNA-binding transcription factor activity, RNA polymerase II-specific;GO:0001067//transcription regulatory region nucleic acid binding;GO:0003674//molecular_function;GO:0003676//nucleic acid binding;GO:0003677//DNA binding;GO:0003700//DNA-binding transcription factor activity;GO:0005488//binding;GO:0043565//sequence-specific DNA binding;GO:0097159//organic cyclic compound binding;GO:0…	GO:0006139//nucleobase-containing compound metabolic process;GO:0006351//transcription, DNA-templated;GO:0006355//regulation of transcription, DNA-templated;GO:0006357//regulation of transcription by RNA polymerase II;GO:0006725//cellular aromatic compound metabolic process;GO:0006807//nitrogen compound metabolic process;GO:0008150//biological_process;GO:0008152//metabolic process;GO:0009058//bio…
CSS0039972	G2-like	150	115	173	182	257	238	6.19	5.92	6.9	14.38	13.38	12.3	6.33667	13.3533	1.0754	7.57132e-13	4.20619e-11	KAN1	XP_028119914.1 transcription repressor KAN1 [Camellia sinensis]	-	-	-	-	GO:0005575//cellular_component;GO:0005622//intracellular anatomical structure;GO:0005634//nucleus;GO:0043226//organelle;GO:0043227//membrane-bounded organelle;GO:0043229//intracellular organelle;GO:0043231//intracellular membrane-bounded organelle	GO:0001067//transcription regulatory region nucleic acid binding;GO:0003674//molecular_function;GO:0003676//nucleic acid binding;GO:0003677//DNA binding;GO:0003700//DNA-binding transcription factor activity;GO:0005488//binding;GO:0097159//organic cyclic compound binding;GO:0140110//transcription regulator activity;GO:1901363//heterocyclic compound binding	GO:0000003//reproduction;GO:0001708//cell fate specification;GO:0003002//regionalization;GO:0003006//developmental process involved in reproduction;GO:0006139//nucleobase-containing compound metabolic process;GO:0006351//transcription, DNA-templated;GO:0006355//regulation of transcription, DNA-templated;GO:0006725//cellular aromatic compound metabolic process;GO:0006807//nitrogen compound metabol…
CSS0032040	MYB	197	191	292	270	327	397	12.83	15.5	18.38	33.65	26.86	32.38	15.57	30.9633	0.9918	9.00105e-13	4.965e-11	MYB73	XP_028070970.1 transcription factor MYB73-like [Camellia sinensis]	-	-	-	-	GO:0005634//nucleus	GO:0003676//nucleic acid binding;GO:0005524//ATP binding;GO:0016818//hydrolase activity, acting on acid anhydrides, in phosphorus-containing anhydrides	GO:0006338//chromatin remodeling
CSS0033024	C2H2	378	272	377	337	470	459	21.72	19.46	20.93	37.06	34.07	32.99	20.7033	34.7067	0.7453	1.04683e-12	5.72562e-11	ENY	THF95025.1 hypothetical protein TEA_010878 [Camellia sinensis var. sinensis] [Camellia sinensis]	-	-	-	-	GO:0030127//COPII vesicle coat	GO:0008270//zinc ion binding	GO:0006886//intracellular protein transport;GO:0006888//endoplasmic reticulum to Golgi vesicle-mediated transport
CSS0032956	MYB	1458	1182	1783	541	725	656	63.53	64.2	75.08	45.12	39.85	35.79	67.6033	40.2533	-0.748	2.03165e-12	1.08975e-10	MYB5	ATC41984.1 transcription factor MYB5d [Camellia sinensis]	-	-	-	-	GO:0005575//cellular_component;GO:0005622//intracellular anatomical structure;GO:0005634//nucleus;GO:0005737//cytoplasm;GO:0043226//organelle;GO:0043227//membrane-bounded organelle;GO:0043229//intracellular organelle;GO:0043231//intracellular membrane-bounded organelle	GO:0000981//DNA-binding transcription factor activity, RNA polymerase II-specific;GO:0001067//transcription regulatory region nucleic acid binding;GO:0003674//molecular_function;GO:0003676//nucleic acid binding;GO:0003677//DNA binding;GO:0003700//DNA-binding transcription factor activity;GO:0003723//RNA binding;GO:0005488//binding;GO:0043565//sequence-specific DNA binding;GO:0097159//organic cycl…	GO:0000003//reproduction;GO:0000902//cell morphogenesis;GO:0000904//cell morphogenesis involved in differentiation;GO:0003006//developmental process involved in reproduction;GO:0006139//nucleobase-containing compound metabolic process;GO:0006351//transcription, DNA-templated;GO:0006355//regulation of transcription, DNA-templated;GO:0006357//regulation of transcription by RNA polymerase II;GO:0006…
CSS0021655	C2H2	212	146	167	165	335	345	10.99	9.47	8.37	16.4	21.92	22.44	9.61	20.2533	1.0756	3.20848e-12	1.68155e-10	PUX2	XP_028120076.1 plant UBX domain-containing protein 2 [Camellia sinensis]	Genetic Information Processing	Folding, sorting and degradation	ko04141//Protein processing in endoplasmic reticulum	K14011	GO:0000109//nucleotide-excision repair complex;GO:0000323//lytic vacuole;GO:0005575//cellular_component;GO:0005622//intracellular anatomical structure;GO:0005634//nucleus;GO:0005737//cytoplasm;GO:0005764//lysosome;GO:0005765//lysosomal membrane;GO:0005768//endosome;GO:0005769//early endosome;GO:0005770//late endosome;GO:0005773//vacuole;GO:0005774//vacuolar membrane;GO:0005815//microtubule organi…	GO:0003674//molecular_function;GO:0005488//binding;GO:0005515//protein binding;GO:0043167//ion binding;GO:0043169//cation binding;GO:0046872//metal ion binding	GO:0006289//nucleotide-excision repair;GO:0006508//proteolysis;GO:0006807//nitrogen compound metabolic process;GO:0006810//transport;GO:0006914//autophagy;GO:0006950//response to stress;GO:0006952//defense response;GO:0007034//vacuolar transport;GO:0007041//lysosomal transport;GO:0008150//biological_process;GO:0008152//metabolic process;GO:0008333//endosome to lysosome transport;GO:0009056//catab…
CSS0047595	LBD	11	16	14	32	85	81	1.31	2.38	1.59	7.08	12.59	11.79	1.76	10.4867	2.5749	4.63509e-12	2.39375e-10	LBD41	XP_028057472.1 LOB domain-containing protein 41-like [Camellia sinensis]	-	-	-	-	-	-	-
CSS0033589	ERF	103	87	97	127	186	181	13.85	14.58	12.6	32.68	31.54	30.48	13.6767	31.5667	1.2067	6.75509e-12	3.45647e-10	DREB3	XP_028075151.1 ethylene-responsive transcription factor TINY-like [Camellia sinensis]	-	-	-	-	GO:0005575//cellular_component;GO:0005622//intracellular anatomical structure;GO:0005634//nucleus;GO:0043226//organelle;GO:0043227//membrane-bounded organelle;GO:0043229//intracellular organelle;GO:0043231//intracellular membrane-bounded organelle	GO:0003674//molecular_function;GO:0003676//nucleic acid binding;GO:0003677//DNA binding;GO:0003700//DNA-binding transcription factor activity;GO:0005488//binding;GO:0043565//sequence-specific DNA binding;GO:0097159//organic cyclic compound binding;GO:0140110//transcription regulator activity;GO:1901363//heterocyclic compound binding	GO:0000160//phosphorelay signal transduction system;GO:0006139//nucleobase-containing compound metabolic process;GO:0006351//transcription, DNA-templated;GO:0006355//regulation of transcription, DNA-templated;GO:0006725//cellular aromatic compound metabolic process;GO:0006807//nitrogen compound metabolic process;GO:0007154//cell communication;GO:0007165//signal transduction;GO:0008150//biological…
CSS0043218	NAC	389	314	350	330	482	479	17.32	17.42	15.06	28.12	27.07	26.71	16.6	27.3	0.7177	6.7685e-12	3.45878e-10	NAC062	XP_028055032.1 NAC domain-containing protein 62-like isoform X1 [Camellia sinensis]	-	-	-	-	GO:0005575//cellular_component;GO:0005622//intracellular anatomical structure;GO:0005634//nucleus;GO:0005737//cytoplasm;GO:0016020//membrane;GO:0016021//integral component of membrane;GO:0031224//intrinsic component of membrane;GO:0043226//organelle;GO:0043227//membrane-bounded organelle;GO:0043229//intracellular organelle;GO:0043231//intracellular membrane-bounded organelle	GO:0003674//molecular_function;GO:0003676//nucleic acid binding;GO:0003677//DNA binding;GO:0003700//DNA-binding transcription factor activity;GO:0005488//binding;GO:0097159//organic cyclic compound binding;GO:0140110//transcription regulator activity;GO:1901363//heterocyclic compound binding	GO:0006139//nucleobase-containing compound metabolic process;GO:0006351//transcription, DNA-templated;GO:0006355//regulation of transcription, DNA-templated;GO:0006725//cellular aromatic compound metabolic process;GO:0006807//nitrogen compound metabolic process;GO:0008150//biological_process;GO:0008152//metabolic process;GO:0009058//biosynthetic process;GO:0009059//macromolecule biosynthetic proc…
CSS0026326	NAC	813	655	803	264	333	353	66.59	66.86	63.57	41.38	34.4	36.21	65.6733	37.33	-0.815	8.41085e-12	4.28678e-10	NAC083	XP_028076724.1 NAC domain-containing protein 83-like [Camellia sinensis]	-	-	-	-	-	GO:0003677//DNA binding	GO:0006355//regulation of transcription, DNA-templated
CSS0043390	WRKY	591	452	623	453	671	687	30.52	29.09	31.09	44.77	43.7	44.43	30.2333	44.3	0.5512	1.00201e-11	5.06711e-10	WRKY21	KAF5937454.1 hypothetical protein HYC85_024960 [Camellia sinensis]	-	-	-	-	GO:0005575//cellular_component;GO:0005622//intracellular anatomical structure;GO:0005634//nucleus;GO:0016021//integral component of membrane;GO:0043226//organelle;GO:0043227//membrane-bounded organelle;GO:0043229//intracellular organelle;GO:0043231//intracellular membrane-bounded organelle	GO:0003674//molecular_function;GO:0003676//nucleic acid binding;GO:0003677//DNA binding;GO:0003700//DNA-binding transcription factor activity;GO:0005488//binding;GO:0005515//protein binding;GO:0005516//calmodulin binding;GO:0043565//sequence-specific DNA binding;GO:0097159//organic cyclic compound binding;GO:0140110//transcription regulator activity;GO:1901363//heterocyclic compound binding	GO:0006082//organic acid metabolic process;GO:0006139//nucleobase-containing compound metabolic process;GO:0006351//transcription, DNA-templated;GO:0006355//regulation of transcription, DNA-templated;GO:0006397//mRNA processing;GO:0006725//cellular aromatic compound metabolic process;GO:0006790//sulfur compound metabolic process;GO:0006807//nitrogen compound metabolic process;GO:0008150//biologic…
CSS0046379	Dof	192	165	236	39	50	59	12.64	13.54	15.02	4.91	4.15	4.86	13.7333	4.64	-1.5655	1.23456e-11	6.17091e-10	DOF5.4	XP_028116390.1 dof zinc finger protein DOF5.4-like [Camellia sinensis]	-	-	-	-	GO:0005575//cellular_component;GO:0005622//intracellular anatomical structure;GO:0005634//nucleus;GO:0043226//organelle;GO:0043227//membrane-bounded organelle;GO:0043229//intracellular organelle;GO:0043231//intracellular membrane-bounded organelle	GO:0001067//transcription regulatory region nucleic acid binding;GO:0003674//molecular_function;GO:0003676//nucleic acid binding;GO:0003677//DNA binding;GO:0003700//DNA-binding transcription factor activity;GO:0005488//binding;GO:0043167//ion binding;GO:0043169//cation binding;GO:0046872//metal ion binding;GO:0097159//organic cyclic compound binding;GO:0140110//transcription regulator activity;GO…	GO:0006139//nucleobase-containing compound metabolic process;GO:0006351//transcription, DNA-templated;GO:0006355//regulation of transcription, DNA-templated;GO:0006725//cellular aromatic compound metabolic process;GO:0006807//nitrogen compound metabolic process;GO:0008150//biological_process;GO:0008152//metabolic process;GO:0009058//biosynthetic process;GO:0009059//macromolecule biosynthetic proc…
CSS0023103	MYB	474	399	537	140	198	198	46.64	48.94	51.09	26.42	24.56	24.47	48.89	25.15	-0.959	1.57562e-11	7.79549e-10	MYB306	XP_028107630.1 myb-related protein 306-like [Camellia sinensis]	-	-	-	-	GO:0005575//cellular_component;GO:0005622//intracellular anatomical structure;GO:0005634//nucleus;GO:0043226//organelle;GO:0043227//membrane-bounded organelle;GO:0043229//intracellular organelle;GO:0043231//intracellular membrane-bounded organelle	GO:0003674//molecular_function;GO:0003676//nucleic acid binding;GO:0003677//DNA binding;GO:0005488//binding;GO:0097159//organic cyclic compound binding;GO:1901363//heterocyclic compound binding	GO:0006139//nucleobase-containing compound metabolic process;GO:0006351//transcription, DNA-templated;GO:0006355//regulation of transcription, DNA-templated;GO:0006725//cellular aromatic compound metabolic process;GO:0006807//nitrogen compound metabolic process;GO:0008150//biological_process;GO:0008152//metabolic process;GO:0009058//biosynthetic process;GO:0009059//macromolecule biosynthetic proc…
CSS0029151	GATA	288	213	313	63	97	86	19.44	17.92	20.42	8.14	8.26	7.27	19.26	7.89	-1.2875	2.03926e-11	9.96264e-10	GATA21	XP_028090203.1 GATA transcription factor 21-like [Camellia sinensis]	-	-	-	-	GO:0005575//cellular_component;GO:0005622//intracellular anatomical structure;GO:0005634//nucleus;GO:0005667//transcription regulator complex;GO:0032991//protein-containing complex;GO:0043226//organelle;GO:0043227//membrane-bounded organelle;GO:0043229//intracellular organelle;GO:0043231//intracellular membrane-bounded organelle	GO:0000976//transcription cis-regulatory region binding;GO:0000977//RNA polymerase II transcription regulatory region sequence-specific DNA binding;GO:0000981//DNA-binding transcription factor activity, RNA polymerase II-specific;GO:0001067//transcription regulatory region nucleic acid binding;GO:0001228//DNA-binding transcription activator activity, RNA polymerase II-specific;GO:0003674//molecul…	GO:0001101//response to acid chemical;GO:0006139//nucleobase-containing compound metabolic process;GO:0006351//transcription, DNA-templated;GO:0006355//regulation of transcription, DNA-templated;GO:0006357//regulation of transcription by RNA polymerase II;GO:0006366//transcription by RNA polymerase II;GO:0006725//cellular aromatic compound metabolic process;GO:0006807//nitrogen compound metabolic…
CSS0043945	Trihelix	1215	950	1278	439	550	585	46.93	45.74	47.71	32.46	26.8	28.3	46.7933	29.1867	-0.681	2.49013e-11	1.20443e-09	GT-2	THF97528.1 hypothetical protein TEA_027220 [Camellia sinensis var. sinensis] [Camellia sinensis]	-	-	-	-	GO:0005634//nucleus	GO:0008270//zinc ion binding	GO:0006355//regulation of transcription, DNA-templated
CSS0033997	GRAS	888	674	871	582	1007	972	25.28	23.91	23.98	31.73	36.15	34.65	24.39	34.1767	0.4867	2.90937e-11	1.39506e-09	SCL13	XP_028068208.1 scarecrow-like protein 13 [Camellia sinensis]	-	-	-	-	GO:0005575//cellular_component;GO:0005622//intracellular anatomical structure;GO:0005634//nucleus;GO:0005737//cytoplasm;GO:0043226//organelle;GO:0043227//membrane-bounded organelle;GO:0043229//intracellular organelle;GO:0043231//intracellular membrane-bounded organelle	GO:0003674//molecular_function;GO:0003676//nucleic acid binding;GO:0003677//DNA binding;GO:0003700//DNA-binding transcription factor activity;GO:0003723//RNA binding;GO:0005488//binding;GO:0043565//sequence-specific DNA binding;GO:0097159//organic cyclic compound binding;GO:0140110//transcription regulator activity;GO:1901363//heterocyclic compound binding	GO:0006139//nucleobase-containing compound metabolic process;GO:0006351//transcription, DNA-templated;GO:0006355//regulation of transcription, DNA-templated;GO:0006725//cellular aromatic compound metabolic process;GO:0006807//nitrogen compound metabolic process;GO:0008150//biological_process;GO:0008152//metabolic process;GO:0009058//biosynthetic process;GO:0009059//macromolecule biosynthetic proc…
CSS0006648	HSF	639	463	681	508	733	690	42.22	38.12	43.48	64.23	61.08	57.09	41.2733	60.8	0.5589	3.52389e-11	1.66509e-09	HSFB2A	XP_028108220.1 heat stress transcription factor B-2a [Camellia sinensis]	-	-	-	-	GO:0005575//cellular_component;GO:0005622//intracellular anatomical structure;GO:0005634//nucleus;GO:0043226//organelle;GO:0043227//membrane-bounded organelle;GO:0043229//intracellular organelle;GO:0043231//intracellular membrane-bounded organelle	GO:0003674//molecular_function;GO:0003676//nucleic acid binding;GO:0003677//DNA binding;GO:0003700//DNA-binding transcription factor activity;GO:0005488//binding;GO:0043565//sequence-specific DNA binding;GO:0097159//organic cyclic compound binding;GO:0140110//transcription regulator activity;GO:1901363//heterocyclic compound binding	GO:0006139//nucleobase-containing compound metabolic process;GO:0006351//transcription, DNA-templated;GO:0006355//regulation of transcription, DNA-templated;GO:0006725//cellular aromatic compound metabolic process;GO:0006807//nitrogen compound metabolic process;GO:0008150//biological_process;GO:0008152//metabolic process;GO:0009058//biosynthetic process;GO:0009059//macromolecule biosynthetic proc…
CSS0049966	MYB	760	551	838	583	812	856	50.52	45.65	53.84	74.18	68.09	71.27	50.0033	71.18	0.5094	5.07867e-11	2.35961e-09	MYB306	XP_028109092.1 myb-related protein 306-like [Camellia sinensis]	-	-	-	-	GO:0000786//nucleosome;GO:0005575//cellular_component;GO:0005622//intracellular anatomical structure;GO:0005634//nucleus;GO:0043226//organelle;GO:0043227//membrane-bounded organelle;GO:0043229//intracellular organelle;GO:0043231//intracellular membrane-bounded organelle	GO:0000981//DNA-binding transcription factor activity, RNA polymerase II-specific;GO:0001067//transcription regulatory region nucleic acid binding;GO:0003674//molecular_function;GO:0003676//nucleic acid binding;GO:0003677//DNA binding;GO:0003700//DNA-binding transcription factor activity;GO:0005488//binding;GO:0043565//sequence-specific DNA binding;GO:0097159//organic cyclic compound binding;GO:0…	GO:0000038//very long-chain fatty acid metabolic process;GO:0001101//response to acid chemical;GO:0001666//response to hypoxia;GO:0002376//immune system process;GO:0006082//organic acid metabolic process;GO:0006139//nucleobase-containing compound metabolic process;GO:0006334//nucleosome assembly;GO:0006351//transcription, DNA-templated;GO:0006355//regulation of transcription, DNA-templated;GO:000…
CSS0013595	bHLH	23	10	33	61	61	98	2.22	1.2	3.08	11.29	7.44	11.86	2.16667	10.1967	2.2345	1.14427e-10	5.18025e-09	BHLH35	XP_028062987.1 transcription factor bHLH35-like [Camellia sinensis]	-	-	-	-	-	GO:0046983//protein dimerization activity	-
CSS0035015	GRAS	525	366	468	112	186	212	24.66	21.42	21.26	10.03	11.04	12.44	22.4467	11.17	-1.0069	1.50831e-10	6.77311e-09	GAI1	XP_028073596.1 DELLA protein SLR1-like [Camellia sinensis]	Environmental Information Processing	Signal transduction	ko04075//Plant hormone signal transduction	K14494	-	-	-
CSS0032541	ERF	145	110	134	155	185	266	19.04	18	17.01	38.96	30.64	43.75	18.0167	37.7833	1.0684	2.14935e-10	9.47662e-09	ERF026	XP_028107643.1 ethylene-responsive transcription factor ERF027-like [Camellia sinensis]	-	-	-	-	-	GO:0003700//DNA-binding transcription factor activity	GO:0006355//regulation of transcription, DNA-templated
CSS0030511	WRKY	293	222	229	272	340	372	12.24	11.56	9.25	21.75	17.91	19.46	11.0167	19.7067	0.839	2.46581e-10	1.07621e-08	WRKY6	XP_028064109.1 probable WRKY transcription factor 31 [Camellia sinensis]	-	-	-	-	GO:0000795//synaptonemal complex;GO:0005575//cellular_component;GO:0005622//intracellular anatomical structure;GO:0005634//nucleus;GO:0043226//organelle;GO:0043227//membrane-bounded organelle;GO:0043229//intracellular organelle;GO:0043231//intracellular membrane-bounded organelle	GO:0001067//transcription regulatory region nucleic acid binding;GO:0003674//molecular_function;GO:0003676//nucleic acid binding;GO:0003677//DNA binding;GO:0003700//DNA-binding transcription factor activity;GO:0003779//actin binding;GO:0005488//binding;GO:0043565//sequence-specific DNA binding;GO:0097159//organic cyclic compound binding;GO:0140110//transcription regulator activity;GO:1901363//het…	GO:0000160//phosphorelay signal transduction system;GO:0006139//nucleobase-containing compound metabolic process;GO:0006351//transcription, DNA-templated;GO:0006355//regulation of transcription, DNA-templated;GO:0006725//cellular aromatic compound metabolic process;GO:0006807//nitrogen compound metabolic process;GO:0006950//response to stress;GO:0007130//synaptonemal complex assembly;GO:0007154//…
CSS0023536	ERF	41	47	43	77	97	119	4.42	6.28	4.45	15.83	13.05	15.92	5.05	14.9333	1.5642	3.09713e-10	1.33527e-08	ERF109	XP_028108804.1 ethylene-responsive transcription factor ERF109-like [Camellia sinensis]	-	-	-	-	GO:0005575//cellular_component;GO:0005622//intracellular anatomical structure;GO:0005634//nucleus;GO:0043226//organelle;GO:0043227//membrane-bounded organelle;GO:0043229//intracellular organelle;GO:0043231//intracellular membrane-bounded organelle	GO:0003674//molecular_function;GO:0003676//nucleic acid binding;GO:0003677//DNA binding;GO:0003700//DNA-binding transcription factor activity;GO:0005488//binding;GO:0097159//organic cyclic compound binding;GO:0140110//transcription regulator activity;GO:1901363//heterocyclic compound binding	GO:0000160//phosphorelay signal transduction system;GO:0006139//nucleobase-containing compound metabolic process;GO:0006351//transcription, DNA-templated;GO:0006355//regulation of transcription, DNA-templated;GO:0006725//cellular aromatic compound metabolic process;GO:0006807//nitrogen compound metabolic process;GO:0006950//response to stress;GO:0006952//defense response;GO:0007154//cell communic…
CSS0031950	MYB	212	161	212	43	65	55	20.31	19.22	19.63	7.88	7.85	6.6	19.72	7.44333	-1.4056	5.72634e-10	2.41002e-08	MYB61	KAF5944737.1 hypothetical protein HYC85_018814 [Camellia sinensis]	-	-	-	-	GO:0005672//transcription factor TFIIA complex	-	GO:0006367//transcription initiation from RNA polymerase II promoter
CSS0028107	Dof	222	138	207	33	63	53	16.48	12.77	14.85	4.69	5.9	4.93	14.7	5.17333	-1.5067	6.10893e-10	2.56549e-08	DOF1.4	THG11128.1 hypothetical protein TEA_006066 [Camellia sinensis var. sinensis] [Camellia sinensis]	-	-	-	-	GO:0005575//cellular_component;GO:0005622//intracellular anatomical structure;GO:0005634//nucleus;GO:0043226//organelle;GO:0043227//membrane-bounded organelle;GO:0043229//intracellular organelle;GO:0043231//intracellular membrane-bounded organelle	GO:0003674//molecular_function;GO:0003676//nucleic acid binding;GO:0003677//DNA binding;GO:0005488//binding;GO:0043167//ion binding;GO:0043169//cation binding;GO:0046872//metal ion binding;GO:0097159//organic cyclic compound binding;GO:1901363//heterocyclic compound binding	GO:0006139//nucleobase-containing compound metabolic process;GO:0006351//transcription, DNA-templated;GO:0006355//regulation of transcription, DNA-templated;GO:0006725//cellular aromatic compound metabolic process;GO:0006807//nitrogen compound metabolic process;GO:0008150//biological_process;GO:0008152//metabolic process;GO:0009058//biosynthetic process;GO:0009059//macromolecule biosynthetic proc…
CSS0016632	MYB	670	557	781	231	308	339	45.28	46.95	51	29.89	26.26	28.7	47.7433	28.2833	-0.7553	9.588e-10	3.94977e-08	MYB1	XP_028089226.1 myb-related protein 308-like [Camellia sinensis]	-	-	-	-	GO:0005575//cellular_component;GO:0005622//intracellular anatomical structure;GO:0005634//nucleus;GO:0043226//organelle;GO:0043227//membrane-bounded organelle;GO:0043229//intracellular organelle;GO:0043231//intracellular membrane-bounded organelle	GO:0000166//nucleotide binding;GO:0000981//DNA-binding transcription factor activity, RNA polymerase II-specific;GO:0001067//transcription regulatory region nucleic acid binding;GO:0003674//molecular_function;GO:0003676//nucleic acid binding;GO:0003677//DNA binding;GO:0003700//DNA-binding transcription factor activity;GO:0005488//binding;GO:0005524//ATP binding;GO:0017076//purine nucleotide bindi…	GO:0006082//organic acid metabolic process;GO:0006139//nucleobase-containing compound metabolic process;GO:0006351//transcription, DNA-templated;GO:0006355//regulation of transcription, DNA-templated;GO:0006357//regulation of transcription by RNA polymerase II;GO:0006629//lipid metabolic process;GO:0006631//fatty acid metabolic process;GO:0006633//fatty acid biosynthetic process;GO:0006725//cellu…
CSS0012583	bHLH	754	604	698	237	340	305	60.16	60.07	53.83	36.19	34.22	30.48	58.02	33.63	-0.7868	1.06945e-09	4.38237e-08	BHLH94	XP_028123523.1 transcription factor bHLH96-like [Camellia sinensis]	-	-	-	-	-	GO:0003676//nucleic acid binding;GO:0004527//exonuclease activity;GO:0046983//protein dimerization activity	-
CSS0047505	GATA	852	650	893	288	412	395	69.96	66.52	70.87	45.26	42.67	40.62	69.1167	42.85	-0.6897	1.2165e-09	4.95365e-08	GATA15	XP_028068252.1 GATA transcription factor 15-like [Camellia sinensis]	-	-	-	-	GO:0005575//cellular_component;GO:0005622//intracellular anatomical structure;GO:0005634//nucleus;GO:0005667//transcription regulator complex;GO:0032991//protein-containing complex;GO:0043226//organelle;GO:0043227//membrane-bounded organelle;GO:0043229//intracellular organelle;GO:0043231//intracellular membrane-bounded organelle	GO:0000976//transcription cis-regulatory region binding;GO:0000977//RNA polymerase II transcription regulatory region sequence-specific DNA binding;GO:0000981//DNA-binding transcription factor activity, RNA polymerase II-specific;GO:0001067//transcription regulatory region nucleic acid binding;GO:0001228//DNA-binding transcription activator activity, RNA polymerase II-specific;GO:0003674//molecul…	GO:0006139//nucleobase-containing compound metabolic process;GO:0006351//transcription, DNA-templated;GO:0006355//regulation of transcription, DNA-templated;GO:0006357//regulation of transcription by RNA polymerase II;GO:0006366//transcription by RNA polymerase II;GO:0006725//cellular aromatic compound metabolic process;GO:0006807//nitrogen compound metabolic process;GO:0008150//biological_proces…
CSS0002695	ERF	927	811	1105	833	960	1142	119.11	129.89	137.24	204.87	155.68	183.85	128.747	181.467	0.4952	1.48148e-09	5.97014e-08	ERF2	KAF5947675.1 hypothetical protein HYC85_013632 [Camellia sinensis]	-	-	-	-	GO:0005575//cellular_component;GO:0005622//intracellular anatomical structure;GO:0005634//nucleus;GO:0043226//organelle;GO:0043227//membrane-bounded organelle;GO:0043229//intracellular organelle;GO:0043231//intracellular membrane-bounded organelle	GO:0003674//molecular_function;GO:0003676//nucleic acid binding;GO:0003677//DNA binding;GO:0003700//DNA-binding transcription factor activity;GO:0005488//binding;GO:0097159//organic cyclic compound binding;GO:0140110//transcription regulator activity;GO:1901363//heterocyclic compound binding	GO:0000003//reproduction;GO:0000160//phosphorelay signal transduction system;GO:0003006//developmental process involved in reproduction;GO:0006139//nucleobase-containing compound metabolic process;GO:0006351//transcription, DNA-templated;GO:0006355//regulation of transcription, DNA-templated;GO:0006725//cellular aromatic compound metabolic process;GO:0006807//nitrogen compound metabolic process;G…
CSS0037160	WRKY	50	24	61	88	100	104	2.76	1.65	3.24	9.29	6.97	7.21	2.55	7.82333	1.6173	1.83152e-09	7.30505e-08	WRKY24	XP_028080001.1 probable WRKY transcription factor 33 [Camellia sinensis]	Organismal Systems;Environmental Information Processing	Environmental adaptation;Signal transduction	ko04626//Plant-pathogen interaction;ko04016//MAPK signaling pathway - plant	K13424;K13424	GO:0005575//cellular_component;GO:0005622//intracellular anatomical structure;GO:0005634//nucleus;GO:0043226//organelle;GO:0043227//membrane-bounded organelle;GO:0043229//intracellular organelle;GO:0043231//intracellular membrane-bounded organelle	GO:0001067//transcription regulatory region nucleic acid binding;GO:0003674//molecular_function;GO:0003676//nucleic acid binding;GO:0003677//DNA binding;GO:0003700//DNA-binding transcription factor activity;GO:0005488//binding;GO:0043565//sequence-specific DNA binding;GO:0097159//organic cyclic compound binding;GO:0140110//transcription regulator activity;GO:1901363//heterocyclic compound binding	GO:0001101//response to acid chemical;GO:0006139//nucleobase-containing compound metabolic process;GO:0006351//transcription, DNA-templated;GO:0006355//regulation of transcription, DNA-templated;GO:0006725//cellular aromatic compound metabolic process;GO:0006790//sulfur compound metabolic process;GO:0006807//nitrogen compound metabolic process;GO:0006950//response to stress;GO:0006952//defense re…
CSS0028845	MYB	186	137	222	40	44	60	12.39	11.37	14.29	5.1	3.7	5.01	12.6833	4.60333	-1.4622	1.93037e-09	7.69142e-08	MYB123	XP_028121456.1 myb-related protein 330-like [Camellia sinensis]	-	-	-	-	GO:0005575//cellular_component;GO:0005622//intracellular anatomical structure;GO:0005634//nucleus;GO:0043226//organelle;GO:0043227//membrane-bounded organelle;GO:0043229//intracellular organelle;GO:0043231//intracellular membrane-bounded organelle	GO:0003674//molecular_function;GO:0003676//nucleic acid binding;GO:0003677//DNA binding;GO:0005488//binding;GO:0097159//organic cyclic compound binding;GO:1901363//heterocyclic compound binding	GO:0006139//nucleobase-containing compound metabolic process;GO:0006351//transcription, DNA-templated;GO:0006355//regulation of transcription, DNA-templated;GO:0006725//cellular aromatic compound metabolic process;GO:0006807//nitrogen compound metabolic process;GO:0008150//biological_process;GO:0008152//metabolic process;GO:0009058//biosynthetic process;GO:0009059//macromolecule biosynthetic proc…
CSS0000738	LBD	286	242	311	72	108	113	35.79	37.75	37.62	17.25	17.05	17.71	37.0533	17.3367	-1.0958	2.07206e-09	8.23908e-08	LBD21	XP_028057687.1 LOB domain-containing protein 21-like [Camellia sinensis]	Environmental Information Processing	Signal transduction	ko04075//Plant hormone signal transduction	K14486	-	-	-
CSS0021675	MYB	349	293	463	98	148	162	22.22	23.25	28.48	11.94	11.88	12.92	24.65	12.2467	-1.0092	3.21888e-09	1.25805e-07	MYB12	XP_028058990.1 myb-related protein Zm38-like [Camellia sinensis]	-	-	-	-	GO:0005575//cellular_component;GO:0005622//intracellular anatomical structure;GO:0005634//nucleus;GO:0043226//organelle;GO:0043227//membrane-bounded organelle;GO:0043229//intracellular organelle;GO:0043231//intracellular membrane-bounded organelle	GO:0000981//DNA-binding transcription factor activity, RNA polymerase II-specific;GO:0001067//transcription regulatory region nucleic acid binding;GO:0003674//molecular_function;GO:0003676//nucleic acid binding;GO:0003677//DNA binding;GO:0003700//DNA-binding transcription factor activity;GO:0005488//binding;GO:0043565//sequence-specific DNA binding;GO:0097159//organic cyclic compound binding;GO:0…	GO:0006139//nucleobase-containing compound metabolic process;GO:0006351//transcription, DNA-templated;GO:0006355//regulation of transcription, DNA-templated;GO:0006357//regulation of transcription by RNA polymerase II;GO:0006725//cellular aromatic compound metabolic process;GO:0006807//nitrogen compound metabolic process;GO:0006950//response to stress;GO:0006970//response to osmotic stress;GO:000…
CSS0042519	SBP	373	251	300	282	402	422	11.8	9.89	9.17	17.08	16.05	16.7	10.2867	16.61	0.6913	3.36321e-09	1.31051e-07	SPL7	THG02978.1 hypothetical protein TEA_011470 [Camellia sinensis var. sinensis] [Camellia sinensis]	-	-	-	-	GO:0005575//cellular_component;GO:0005622//intracellular anatomical structure;GO:0005634//nucleus;GO:0005654//nucleoplasm;GO:0016604//nuclear body;GO:0016607//nuclear speck;GO:0031974//membrane-enclosed lumen;GO:0031981//nuclear lumen;GO:0043226//organelle;GO:0043227//membrane-bounded organelle;GO:0043229//intracellular organelle;GO:0043231//intracellular membrane-bounded organelle;GO:0043233//or…	GO:0003674//molecular_function;GO:0003676//nucleic acid binding;GO:0003677//DNA binding;GO:0005488//binding;GO:0005515//protein binding;GO:0042802//identical protein binding;GO:0042803//protein homodimerization activity;GO:0043167//ion binding;GO:0043169//cation binding;GO:0046872//metal ion binding;GO:0046983//protein dimerization activity;GO:0097159//organic cyclic compound binding;GO:1901363//…	GO:0006139//nucleobase-containing compound metabolic process;GO:0006351//transcription, DNA-templated;GO:0006355//regulation of transcription, DNA-templated;GO:0006725//cellular aromatic compound metabolic process;GO:0006807//nitrogen compound metabolic process;GO:0006950//response to stress;GO:0007154//cell communication;GO:0008150//biological_process;GO:0008152//metabolic process;GO:0009058//bi…
CSS0009754	WRKY	1354	1063	1548	495	760	734	57.61	56.35	63.65	40.3	40.79	39.09	59.2033	40.06	-0.5635	4.32976e-09	1.66379e-07	WRKY44	KAF5953842.1 hypothetical protein HYC85_006698 [Camellia sinensis]	-	-	-	-	GO:0005575//cellular_component;GO:0005622//intracellular anatomical structure;GO:0005634//nucleus;GO:0043226//organelle;GO:0043227//membrane-bounded organelle;GO:0043229//intracellular organelle;GO:0043231//intracellular membrane-bounded organelle	GO:0003674//molecular_function;GO:0003676//nucleic acid binding;GO:0003677//DNA binding;GO:0003700//DNA-binding transcription factor activity;GO:0005488//binding;GO:0043565//sequence-specific DNA binding;GO:0097159//organic cyclic compound binding;GO:0140110//transcription regulator activity;GO:1901363//heterocyclic compound binding	GO:0000003//reproduction;GO:0001708//cell fate specification;GO:0003006//developmental process involved in reproduction;GO:0006139//nucleobase-containing compound metabolic process;GO:0006351//transcription, DNA-templated;GO:0006355//regulation of transcription, DNA-templated;GO:0006725//cellular aromatic compound metabolic process;GO:0006807//nitrogen compound metabolic process;GO:0007275//multi…
CSS0026885	ERF	4	4	2	26	28	38	0.52	0.65	0.25	6.51	4.62	6.22	0.473333	5.78333	3.611	4.67015e-09	1.78929e-07	ERF026	XP_028070641.1 ethylene-responsive transcription factor ERF027-like [Camellia sinensis]	-	-	-	-	-	GO:0003700//DNA-binding transcription factor activity	GO:0006355//regulation of transcription, DNA-templated
CSS0036836	NAC	335	272	458	335	418	498	37.09	37.53	49.01	70.99	58.38	69.06	41.21	66.1433	0.6826	5.41221e-09	2.06343e-07	NAC002	XP_028106989.1 NAC domain-containing protein 2-like [Camellia sinensis]	-	-	-	-	GO:0005575//cellular_component;GO:0005622//intracellular anatomical structure;GO:0005634//nucleus;GO:0043226//organelle;GO:0043227//membrane-bounded organelle;GO:0043229//intracellular organelle;GO:0043231//intracellular membrane-bounded organelle	GO:0003674//molecular_function;GO:0003676//nucleic acid binding;GO:0003677//DNA binding;GO:0003700//DNA-binding transcription factor activity;GO:0003824//catalytic activity;GO:0005488//binding;GO:0097159//organic cyclic compound binding;GO:0140110//transcription regulator activity;GO:1901363//heterocyclic compound binding	GO:0006139//nucleobase-containing compound metabolic process;GO:0006351//transcription, DNA-templated;GO:0006355//regulation of transcription, DNA-templated;GO:0006725//cellular aromatic compound metabolic process;GO:0006807//nitrogen compound metabolic process;GO:0006950//response to stress;GO:0008150//biological_process;GO:0008152//metabolic process;GO:0009058//biosynthetic process;GO:0009059//…
CSS0026995	LBD	66	32	51	73	112	112	7.01	4.21	5.24	14.95	14.99	15	5.48667	14.98	1.449	5.50548e-09	2.09694e-07	LBD41	XP_028057472.1 LOB domain-containing protein 41-like [Camellia sinensis]	-	-	-	-	-	-	-
CSS0021867	TALE	385	257	421	305	460	434	13.63	11.34	14.4	20.66	20.54	19.24	13.1233	20.1467	0.6184	9.80225e-09	3.63038e-07	BLH1	XP_028053563.1 BEL1-like homeodomain protein 1 [Camellia sinensis]	-	-	-	-	GO:0005575//cellular_component;GO:0005622//intracellular anatomical structure;GO:0005634//nucleus;GO:0043226//organelle;GO:0043227//membrane-bounded organelle;GO:0043229//intracellular organelle;GO:0043231//intracellular membrane-bounded organelle	GO:0003674//molecular_function;GO:0003676//nucleic acid binding;GO:0003677//DNA binding;GO:0005488//binding;GO:0043565//sequence-specific DNA binding;GO:0097159//organic cyclic compound binding;GO:1901363//heterocyclic compound binding	GO:0006139//nucleobase-containing compound metabolic process;GO:0006351//transcription, DNA-templated;GO:0006355//regulation of transcription, DNA-templated;GO:0006725//cellular aromatic compound metabolic process;GO:0006807//nitrogen compound metabolic process;GO:0008150//biological_process;GO:0008152//metabolic process;GO:0009058//biosynthetic process;GO:0009059//macromolecule biosynthetic proc…
CSS0045404	HD-ZIP	476	364	453	148	187	179	31.19	29.73	28.69	18.56	15.46	14.69	29.87	16.2367	-0.8794	1.10425e-08	4.06648e-07	HAT4	XP_028115944.1 homeobox-leucine zipper protein HAT4-like [Camellia sinensis]	-	-	-	-	GO:0005575//cellular_component;GO:0005622//intracellular anatomical structure;GO:0005634//nucleus;GO:0043226//organelle;GO:0043227//membrane-bounded organelle;GO:0043229//intracellular organelle;GO:0043231//intracellular membrane-bounded organelle	GO:0003674//molecular_function;GO:0003676//nucleic acid binding;GO:0003677//DNA binding;GO:0003700//DNA-binding transcription factor activity;GO:0005488//binding;GO:0005515//protein binding;GO:0042802//identical protein binding;GO:0042803//protein homodimerization activity;GO:0043565//sequence-specific DNA binding;GO:0046983//protein dimerization activity;GO:0097159//organic cyclic compound bindi…	GO:0000902//cell morphogenesis;GO:0006139//nucleobase-containing compound metabolic process;GO:0006351//transcription, DNA-templated;GO:0006355//regulation of transcription, DNA-templated;GO:0006725//cellular aromatic compound metabolic process;GO:0006807//nitrogen compound metabolic process;GO:0007154//cell communication;GO:0007165//signal transduction;GO:0007275//multicellular organism developm…
CSS0038436	bHLH	176	153	232	39	70	52	19.97	21.64	25.44	8.47	10.02	7.39	22.35	8.62667	-1.3734	1.26337e-08	4.62616e-07	PRE6	XP_028096491.1 transcription factor PRE6-like [Camellia sinensis]	-	-	-	-	GO:0000446//nucleoplasmic THO complex;GO:0016020//membrane	GO:0003747//translation release factor activity;GO:0046983//protein dimerization activity	GO:0006355//regulation of transcription, DNA-templated;GO:0006357//regulation of transcription by RNA polymerase II;GO:0006368//transcription elongation from RNA polymerase II promoter;GO:0006406//mRNA export from nucleus;GO:0006415//translational termination;GO:0009271//phage shock
CSS0015480	ARF	2321	1812	2185	1372	2189	2202	66.17	64.39	60.21	74.86	78.72	78.63	63.59	77.4033	0.2836	1.38357e-08	5.03314e-07	ARF2A	XP_028073186.1 auxin response factor 2B-like [Camellia sinensis]	-	-	-	-	GO:0005575//cellular_component;GO:0005622//intracellular anatomical structure;GO:0005634//nucleus;GO:0043226//organelle;GO:0043227//membrane-bounded organelle;GO:0043229//intracellular organelle;GO:0043231//intracellular membrane-bounded organelle	GO:0003674//molecular_function;GO:0003676//nucleic acid binding;GO:0003677//DNA binding;GO:0003700//DNA-binding transcription factor activity;GO:0005488//binding;GO:0043565//sequence-specific DNA binding;GO:0097159//organic cyclic compound binding;GO:0140110//transcription regulator activity;GO:1901363//heterocyclic compound binding	GO:0000003//reproduction;GO:0001101//response to acid chemical;GO:0003006//developmental process involved in reproduction;GO:0006139//nucleobase-containing compound metabolic process;GO:0006351//transcription, DNA-templated;GO:0006355//regulation of transcription, DNA-templated;GO:0006725//cellular aromatic compound metabolic process;GO:0006807//nitrogen compound metabolic process;GO:0007154//cel…
CSS0040384	HSF	222	171	230	174	308	293	10.38	9.92	10.36	15.56	18.11	17.13	10.22	16.9333	0.7285	1.50152e-08	5.45201e-07	HSFA4B	XP_028071580.1 heat stress transcription factor A-4b-like [Camellia sinensis]	-	-	-	-	-	GO:0003700//DNA-binding transcription factor activity;GO:0043565//sequence-specific DNA binding	GO:0006355//regulation of transcription, DNA-templated
CSS0003547	ERF	109	76	109	18	16	21	7.79	6.77	7.52	2.46	1.44	1.88	7.36	1.92667	-1.9336	1.5857e-08	5.74159e-07	DREB3	XP_028058091.1 ethylene-responsive transcription factor TINY-like [Camellia sinensis]	-	-	-	-	GO:0005575//cellular_component;GO:0005622//intracellular anatomical structure;GO:0005634//nucleus;GO:0043226//organelle;GO:0043227//membrane-bounded organelle;GO:0043229//intracellular organelle;GO:0043231//intracellular membrane-bounded organelle	GO:0003674//molecular_function;GO:0003676//nucleic acid binding;GO:0003677//DNA binding;GO:0003700//DNA-binding transcription factor activity;GO:0005488//binding;GO:0043565//sequence-specific DNA binding;GO:0097159//organic cyclic compound binding;GO:0140110//transcription regulator activity;GO:1901363//heterocyclic compound binding	GO:0000160//phosphorelay signal transduction system;GO:0006139//nucleobase-containing compound metabolic process;GO:0006351//transcription, DNA-templated;GO:0006355//regulation of transcription, DNA-templated;GO:0006725//cellular aromatic compound metabolic process;GO:0006807//nitrogen compound metabolic process;GO:0007154//cell communication;GO:0007165//signal transduction;GO:0008150//biological…
CSS0008847	HB-PHD	685	517	595	482	796	648	12.07	11.36	10.13	16.25	17.71	14.3	11.1867	16.0867	0.5241	3.24827e-08	1.12084e-06	PRH	XP_028118478.1 pathogenesis-related homeodomain protein-like [Camellia sinensis]	-	-	-	-	GO:0005575//cellular_component;GO:0005622//intracellular anatomical structure;GO:0005634//nucleus;GO:0043226//organelle;GO:0043227//membrane-bounded organelle;GO:0043229//intracellular organelle;GO:0043231//intracellular membrane-bounded organelle	GO:0003674//molecular_function;GO:0003676//nucleic acid binding;GO:0003677//DNA binding;GO:0003700//DNA-binding transcription factor activity;GO:0005488//binding;GO:0043167//ion binding;GO:0043169//cation binding;GO:0043565//sequence-specific DNA binding;GO:0046872//metal ion binding;GO:0097159//organic cyclic compound binding;GO:0140110//transcription regulator activity;GO:1901363//heterocyclic …	GO:0001101//response to acid chemical;GO:0006139//nucleobase-containing compound metabolic process;GO:0006351//transcription, DNA-templated;GO:0006355//regulation of transcription, DNA-templated;GO:0006725//cellular aromatic compound metabolic process;GO:0006807//nitrogen compound metabolic process;GO:0007154//cell communication;GO:0007165//signal transduction;GO:0008150//biological_process;GO:00…
CSS0006191	HD-ZIP	394	294	408	117	160	161	22.96	21.35	23.01	13.04	11.78	11.75	22.44	12.19	-0.8804	3.63222e-08	1.24012e-06	HAT4	XP_028082482.1 homeobox-leucine zipper protein HAT4-like [Camellia sinensis]	-	-	-	-	GO:0005575//cellular_component;GO:0005622//intracellular anatomical structure;GO:0005634//nucleus;GO:0043226//organelle;GO:0043227//membrane-bounded organelle;GO:0043229//intracellular organelle;GO:0043231//intracellular membrane-bounded organelle	GO:0003674//molecular_function;GO:0003676//nucleic acid binding;GO:0003677//DNA binding;GO:0003700//DNA-binding transcription factor activity;GO:0005488//binding;GO:0005515//protein binding;GO:0042802//identical protein binding;GO:0042803//protein homodimerization activity;GO:0043565//sequence-specific DNA binding;GO:0046983//protein dimerization activity;GO:0097159//organic cyclic compound bindi…	GO:0000902//cell morphogenesis;GO:0006139//nucleobase-containing compound metabolic process;GO:0006260//DNA replication;GO:0006351//transcription, DNA-templated;GO:0006355//regulation of transcription, DNA-templated;GO:0006725//cellular aromatic compound metabolic process;GO:0006807//nitrogen compound metabolic process;GO:0006914//autophagy;GO:0007154//cell communication;GO:0007165//signal transd…
CSS0017616	GATA	1698	1289	1830	1091	1645	1595	95.6	90.45	99.58	117.56	116.82	112.47	95.21	115.617	0.2802	4.27456e-08	1.44547e-06	GATA5	KAF5951472.1 hypothetical protein HYC85_009416 [Camellia sinensis]	-	-	-	-	GO:0005575//cellular_component;GO:0005622//intracellular anatomical structure;GO:0005634//nucleus;GO:0005667//transcription regulator complex;GO:0005730//nucleolus;GO:0031974//membrane-enclosed lumen;GO:0031981//nuclear lumen;GO:0032991//protein-containing complex;GO:0043226//organelle;GO:0043227//membrane-bounded organelle;GO:0043228//non-membrane-bounded organelle;GO:0043229//intracellular orga…	GO:0000976//transcription cis-regulatory region binding;GO:0000977//RNA polymerase II transcription regulatory region sequence-specific DNA binding;GO:0000981//DNA-binding transcription factor activity, RNA polymerase II-specific;GO:0001067//transcription regulatory region nucleic acid binding;GO:0001228//DNA-binding transcription activator activity, RNA polymerase II-specific;GO:0003674//molecul…	GO:0006139//nucleobase-containing compound metabolic process;GO:0006351//transcription, DNA-templated;GO:0006355//regulation of transcription, DNA-templated;GO:0006357//regulation of transcription by RNA polymerase II;GO:0006366//transcription by RNA polymerase II;GO:0006725//cellular aromatic compound metabolic process;GO:0006807//nitrogen compound metabolic process;GO:0007623//circadian rhythm;…
CSS0023891	ERF	40	39	71	72	102	111	4.93	6.02	8.53	17.05	16.04	17.3	6.49333	16.7967	1.3711	4.34599e-08	1.46775e-06	ERF109	THG05268.1 hypothetical protein TEA_023822 [Camellia sinensis var. sinensis] [Camellia sinensis]	-	-	-	-	GO:0005575//cellular_component;GO:0005622//intracellular anatomical structure;GO:0005634//nucleus;GO:0043226//organelle;GO:0043227//membrane-bounded organelle;GO:0043229//intracellular organelle;GO:0043231//intracellular membrane-bounded organelle	GO:0003674//molecular_function;GO:0003676//nucleic acid binding;GO:0003677//DNA binding;GO:0003700//DNA-binding transcription factor activity;GO:0005488//binding;GO:0097159//organic cyclic compound binding;GO:0140110//transcription regulator activity;GO:1901363//heterocyclic compound binding	GO:0000160//phosphorelay signal transduction system;GO:0006139//nucleobase-containing compound metabolic process;GO:0006351//transcription, DNA-templated;GO:0006355//regulation of transcription, DNA-templated;GO:0006725//cellular aromatic compound metabolic process;GO:0006807//nitrogen compound metabolic process;GO:0006950//response to stress;GO:0006952//defense response;GO:0007154//cell communic…
CSS0018089	CO-like	2755	2261	3091	1157	1625	1711	156.39	159.97	169.59	125.7	116.35	121.64	161.983	121.23	-0.4181	4.71648e-08	1.58116e-06	COL4	XP_028052138.1 zinc finger protein CONSTANS-LIKE 4-like [Camellia sinensis]	-	-	-	-	GO:0005575//cellular_component;GO:0005622//intracellular anatomical structure;GO:0005634//nucleus;GO:0043226//organelle;GO:0043227//membrane-bounded organelle;GO:0043229//intracellular organelle;GO:0043231//intracellular membrane-bounded organelle	GO:0003674//molecular_function;GO:0005488//binding;GO:0005515//protein binding;GO:0008270//zinc ion binding;GO:0043167//ion binding;GO:0043169//cation binding;GO:0046872//metal ion binding;GO:0046914//transition metal ion binding	GO:0008150//biological_process;GO:0009314//response to radiation;GO:0009416//response to light stimulus;GO:0009628//response to abiotic stimulus;GO:0009909//regulation of flower development;GO:0048580//regulation of post-embryonic development;GO:0048831//regulation of shoot system development;GO:0050789//regulation of biological process;GO:0050793//regulation of developmental process;GO:0050896//…
CSS0000687	G2-like	858	670	917	298	450	447	39.07	38.03	40.36	25.97	25.85	25.49	39.1533	25.77	-0.6034	5.98081e-08	1.98449e-06	GLK1	KAF5948278.1 hypothetical protein HYC85_014235 [Camellia sinensis]	-	-	-	-	-	-	-
CSS0040004	SBP	200	138	188	187	230	244	6.99	6.02	6.35	12.5	10.12	10.69	6.45333	11.1033	0.7829	6.80113e-08	2.23948e-06	SPL7	THG02978.1 hypothetical protein TEA_011470 [Camellia sinensis var. sinensis] [Camellia sinensis]	-	-	-	-	GO:0005575//cellular_component;GO:0005622//intracellular anatomical structure;GO:0005634//nucleus;GO:0005654//nucleoplasm;GO:0016604//nuclear body;GO:0016607//nuclear speck;GO:0031974//membrane-enclosed lumen;GO:0031981//nuclear lumen;GO:0043226//organelle;GO:0043227//membrane-bounded organelle;GO:0043229//intracellular organelle;GO:0043231//intracellular membrane-bounded organelle;GO:0043233//or…	GO:0003674//molecular_function;GO:0003676//nucleic acid binding;GO:0003677//DNA binding;GO:0005488//binding;GO:0005515//protein binding;GO:0042802//identical protein binding;GO:0042803//protein homodimerization activity;GO:0043167//ion binding;GO:0043169//cation binding;GO:0046872//metal ion binding;GO:0046983//protein dimerization activity;GO:0097159//organic cyclic compound binding;GO:1901363//…	GO:0006139//nucleobase-containing compound metabolic process;GO:0006351//transcription, DNA-templated;GO:0006355//regulation of transcription, DNA-templated;GO:0006725//cellular aromatic compound metabolic process;GO:0006807//nitrogen compound metabolic process;GO:0006950//response to stress;GO:0007154//cell communication;GO:0008150//biological_process;GO:0008152//metabolic process;GO:0009058//bi…
CSS0008398	ARF	193	177	174	41	62	66	7.77	8.88	6.77	3.16	3.15	3.33	7.80667	3.21333	-1.2806	8.10786e-08	2.64734e-06	ARF18	XP_028091358.1 auxin response factor 18-like [Camellia sinensis]	-	-	-	-	GO:0005634//nucleus	GO:0003677//DNA binding	GO:0006355//regulation of transcription, DNA-templated;GO:0009725//response to hormone
CSS0022757	MYB	446	376	523	136	206	237	34.01	35.73	38.54	19.85	19.81	22.63	36.0933	20.7633	-0.7977	8.78942e-08	2.84836e-06	MYB308	XP_028096657.1 myb-related protein 308-like [Camellia sinensis]	-	-	-	-	-	-	-
CSS0027812	GRAS	346	273	363	248	418	412	17.41	17.1	17.64	23.88	26.53	25.96	17.3833	25.4567	0.5503	9.22264e-08	2.97635e-06	SCL14	XP_028076243.1 scarecrow-like protein 14 [Camellia sinensis]	-	-	-	-	-	-	-
CSS0026012	MYB	116	99	152	25	38	21	16.87	17.95	21.37	6.96	6.97	3.83	18.73	5.92	-1.6617	9.38368e-08	3.0233e-06	MYB308	XP_028077790.1 myb-related protein 308-like [Camellia sinensis]	-	-	-	-	GO:0005575//cellular_component;GO:0005622//intracellular anatomical structure;GO:0005634//nucleus;GO:0043226//organelle;GO:0043227//membrane-bounded organelle;GO:0043229//intracellular organelle;GO:0043231//intracellular membrane-bounded organelle	GO:0003674//molecular_function;GO:0003676//nucleic acid binding;GO:0003677//DNA binding;GO:0005488//binding;GO:0005524//ATP binding;GO:0016818//hydrolase activity, acting on acid anhydrides, in phosphorus-containing anhydrides;GO:0097159//organic cyclic compound binding;GO:1901363//heterocyclic compound binding	GO:0006139//nucleobase-containing compound metabolic process;GO:0006338//chromatin remodeling;GO:0006351//transcription, DNA-templated;GO:0006355//regulation of transcription, DNA-templated;GO:0006725//cellular aromatic compound metabolic process;GO:0006807//nitrogen compound metabolic process;GO:0008150//biological_process;GO:0008152//metabolic process;GO:0009058//biosynthetic process;GO:0009059…
CSS0006640	CO-like	369	320	388	114	175	146	13.95	15.07	14.17	8.25	8.34	6.91	14.3967	7.83333	-0.878	1.27102e-07	4.03819e-06	COL9	XP_028121733.1 zinc finger protein CONSTANS-LIKE 9-like [Camellia sinensis]	-	-	-	-	GO:0005575//cellular_component;GO:0005622//intracellular anatomical structure;GO:0005634//nucleus;GO:0043226//organelle;GO:0043227//membrane-bounded organelle;GO:0043229//intracellular organelle;GO:0043231//intracellular membrane-bounded organelle	GO:0003674//molecular_function;GO:0003700//DNA-binding transcription factor activity;GO:0005488//binding;GO:0005515//protein binding;GO:0008270//zinc ion binding;GO:0043167//ion binding;GO:0043169//cation binding;GO:0046872//metal ion binding;GO:0046914//transition metal ion binding;GO:0140110//transcription regulator activity	GO:0006355//regulation of transcription, DNA-templated;GO:0007623//circadian rhythm;GO:0008150//biological_process;GO:0009889//regulation of biosynthetic process;GO:0010468//regulation of gene expression;GO:0010556//regulation of macromolecule biosynthetic process;GO:0019219//regulation of nucleobase-containing compound metabolic process;GO:0019222//regulation of metabolic process;GO:0031323//reg…
CSS0028526	ARF	232	182	212	59	48	83	10.82	10.58	9.56	5.27	2.82	4.85	10.32	4.31333	-1.2586	1.38716e-07	4.38567e-06	ARF18	XP_028109481.1 auxin response factor 18-like [Camellia sinensis]	-	-	-	-	GO:0005634//nucleus	GO:0003677//DNA binding	GO:0006355//regulation of transcription, DNA-templated;GO:0009725//response to hormone
CSS0026973	HSF	557	413	580	439	539	598	33.13	30.61	33.35	50	40.42	44.56	32.3633	44.9933	0.4754	1.8346e-07	5.67123e-06	HSFB2A	XP_028088645.1 heat stress transcription factor B-2b-like [Camellia sinensis]	-	-	-	-	GO:0005575//cellular_component;GO:0005622//intracellular anatomical structure;GO:0005634//nucleus;GO:0043226//organelle;GO:0043227//membrane-bounded organelle;GO:0043229//intracellular organelle;GO:0043231//intracellular membrane-bounded organelle	GO:0003674//molecular_function;GO:0003676//nucleic acid binding;GO:0003677//DNA binding;GO:0003700//DNA-binding transcription factor activity;GO:0005488//binding;GO:0043565//sequence-specific DNA binding;GO:0097159//organic cyclic compound binding;GO:0140110//transcription regulator activity;GO:1901363//heterocyclic compound binding	GO:0006139//nucleobase-containing compound metabolic process;GO:0006351//transcription, DNA-templated;GO:0006355//regulation of transcription, DNA-templated;GO:0006725//cellular aromatic compound metabolic process;GO:0006807//nitrogen compound metabolic process;GO:0008150//biological_process;GO:0008152//metabolic process;GO:0009058//biosynthetic process;GO:0009059//macromolecule biosynthetic proc…
CSS0039653	B3	325	265	295	247	358	385	16.15	16.41	14.17	23.49	22.44	23.96	15.5767	23.2967	0.5807	1.8773e-07	5.78481e-06	Os03g0120900	XP_028076169.1 B3 domain-containing protein Os03g0120900-like [Camellia sinensis]	-	-	-	-	GO:0005575//cellular_component;GO:0005622//intracellular anatomical structure;GO:0005634//nucleus;GO:0043226//organelle;GO:0043227//membrane-bounded organelle;GO:0043229//intracellular organelle;GO:0043231//intracellular membrane-bounded organelle	GO:0003674//molecular_function;GO:0003676//nucleic acid binding;GO:0003677//DNA binding;GO:0003700//DNA-binding transcription factor activity;GO:0005488//binding;GO:0097159//organic cyclic compound binding;GO:0140110//transcription regulator activity;GO:1901363//heterocyclic compound binding	GO:0000003//reproduction;GO:0003006//developmental process involved in reproduction;GO:0006139//nucleobase-containing compound metabolic process;GO:0006351//transcription, DNA-templated;GO:0006355//regulation of transcription, DNA-templated;GO:0006725//cellular aromatic compound metabolic process;GO:0006807//nitrogen compound metabolic process;GO:0007275//multicellular organism development;GO:000…
CSS0029473	TALE	2664	2016	2459	979	1478	1423	82.7	78.01	73.78	58.17	57.88	55.33	78.1633	57.1267	-0.4523	2.02767e-07	6.21862e-06	BLH1	THG06791.1 hypothetical protein TEA_001940 [Camellia sinensis var. sinensis] [Camellia sinensis]	-	-	-	-	GO:0005575//cellular_component;GO:0005622//intracellular anatomical structure;GO:0005634//nucleus;GO:0043226//organelle;GO:0043227//membrane-bounded organelle;GO:0043229//intracellular organelle;GO:0043231//intracellular membrane-bounded organelle	GO:0003674//molecular_function;GO:0003676//nucleic acid binding;GO:0003677//DNA binding;GO:0005488//binding;GO:0016869//intramolecular transferase activity, transferring amino groups;GO:0030170//pyridoxal phosphate binding;GO:0043565//sequence-specific DNA binding;GO:0051539//4 iron, 4 sulfur cluster binding;GO:0097159//organic cyclic compound binding;GO:1901363//heterocyclic compound binding	GO:0006139//nucleobase-containing compound metabolic process;GO:0006351//transcription, DNA-templated;GO:0006355//regulation of transcription, DNA-templated;GO:0006536//glutamate metabolic process;GO:0006725//cellular aromatic compound metabolic process;GO:0006807//nitrogen compound metabolic process;GO:0008150//biological_process;GO:0008152//metabolic process;GO:0009058//biosynthetic process;GO:…
CSS0043103	GRAS	179	154	167	32	70	50	4.69	5.03	4.23	1.6	2.31	1.64	4.65	1.85	-1.3297	2.43594e-07	7.36616e-06	SCL32	KAF5948432.1 hypothetical protein HYC85_014389 [Camellia sinensis]	-	-	-	-	-	-	GO:0051726//regulation of cell cycle
CSS0022533	MYB	1370	1181	1213	915	1362	1354	24.75	26.6	21.17	31.65	31.05	30.65	24.1733	31.1167	0.3643	2.66826e-07	8.02502e-06	NCOR2	XP_028126951.1 uncharacterized protein LOC114323546 isoform X2 [Camellia sinensis]	-	-	-	-	GO:0000228//nuclear chromosome;GO:0000785//chromatin;GO:0005575//cellular_component;GO:0005622//intracellular anatomical structure;GO:0005634//nucleus;GO:0005654//nucleoplasm;GO:0005694//chromosome;GO:0005737//cytoplasm;GO:0005819//spindle;GO:0005829//cytosol;GO:0005856//cytoskeleton;GO:0005874//microtubule;GO:0005876//spindle microtubule;GO:0015630//microtubule cytoskeleton;GO:0017053//transcrip…	GO:0000981//DNA-binding transcription factor activity, RNA polymerase II-specific;GO:0001067//transcription regulatory region nucleic acid binding;GO:0003674//molecular_function;GO:0003676//nucleic acid binding;GO:0003677//DNA binding;GO:0003700//DNA-binding transcription factor activity;GO:0003712//transcription coregulator activity;GO:0003714//transcription corepressor activity;GO:0005102//sign…	GO:0000122//negative regulation of transcription by RNA polymerase II;GO:0000226//microtubule cytoskeleton organization;GO:0001932//regulation of protein phosphorylation;GO:0001933//negative regulation of protein phosphorylation;GO:0006109//regulation of carbohydrate metabolic process;GO:0006110//regulation of glycolytic process;GO:0006139//nucleobase-containing compound metabolic process;GO:0006…
CSS0014110	Dof	196	134	200	27	60	75	17.4	14.83	17.16	4.59	6.72	8.34	16.4633	6.55	-1.3297	2.67985e-07	8.05364e-06	DOF5.4	XP_028061088.1 dof zinc finger protein DOF5.4 isoform X1 [Camellia sinensis]	-	-	-	-	GO:0005575//cellular_component;GO:0005622//intracellular anatomical structure;GO:0005634//nucleus;GO:0043226//organelle;GO:0043227//membrane-bounded organelle;GO:0043229//intracellular organelle;GO:0043231//intracellular membrane-bounded organelle	GO:0001067//transcription regulatory region nucleic acid binding;GO:0003674//molecular_function;GO:0003676//nucleic acid binding;GO:0003677//DNA binding;GO:0003700//DNA-binding transcription factor activity;GO:0005488//binding;GO:0043167//ion binding;GO:0043169//cation binding;GO:0046872//metal ion binding;GO:0097159//organic cyclic compound binding;GO:0140110//transcription regulator activity;GO…	GO:0006139//nucleobase-containing compound metabolic process;GO:0006351//transcription, DNA-templated;GO:0006355//regulation of transcription, DNA-templated;GO:0006725//cellular aromatic compound metabolic process;GO:0006807//nitrogen compound metabolic process;GO:0008150//biological_process;GO:0008152//metabolic process;GO:0009058//biosynthetic process;GO:0009059//macromolecule biosynthetic proc…
CSS0049991	TCP	268	233	335	89	90	123	16.54	17.93	19.99	10.52	7.01	9.51	18.1533	9.01333	-1.0101	2.88138e-07	8.60609e-06	TCP14	XP_028059919.1 transcription factor TCP15-like [Camellia sinensis]	-	-	-	-	-	-	-
CSS0010564	C2H2	19	24	11	29	68	69	1.12	1.77	0.63	3.28	5.08	5.11	1.17333	4.49	1.9361	3.66579e-07	1.0816e-05	--	PSS10334.1 Unconventional myosin-XVB like [Actinidia chinensis var. chinensis] [Actinidia chinensis]	-	-	-	-	-	-	-
CSS0048738	bHLH	114	119	117	143	174	167	6.21	8.08	6.16	14.92	11.96	11.4	6.81667	12.76	0.9045	4.83206e-07	1.40967e-05	MTB1	XP_028074049.1 transcription factor bHLH13-like [Camellia sinensis]	-	-	-	-	-	GO:0046983//protein dimerization activity	-
CSS0045979	MYB	246	193	286	62	113	91	15.42	15.08	17.33	7.44	8.94	7.15	15.9433	7.84333	-1.0234	4.99277e-07	1.45328e-05	MYB61	XP_028108727.1 transcription factor MYB61-like [Camellia sinensis]	-	-	-	-	GO:0005575//cellular_component;GO:0005622//intracellular anatomical structure;GO:0005634//nucleus;GO:0043226//organelle;GO:0043227//membrane-bounded organelle;GO:0043229//intracellular organelle;GO:0043231//intracellular membrane-bounded organelle	GO:0000981//DNA-binding transcription factor activity, RNA polymerase II-specific;GO:0001067//transcription regulatory region nucleic acid binding;GO:0003674//molecular_function;GO:0003676//nucleic acid binding;GO:0003677//DNA binding;GO:0003700//DNA-binding transcription factor activity;GO:0005488//binding;GO:0016787//hydrolase activity;GO:0043565//sequence-specific DNA binding;GO:0097159//organ…	GO:0006139//nucleobase-containing compound metabolic process;GO:0006351//transcription, DNA-templated;GO:0006355//regulation of transcription, DNA-templated;GO:0006357//regulation of transcription by RNA polymerase II;GO:0006725//cellular aromatic compound metabolic process;GO:0006807//nitrogen compound metabolic process;GO:0008150//biological_process;GO:0008152//metabolic process;GO:0009058//bio…
CSS0041601	Trihelix	1501	1124	1646	587	847	812	52.91	49.39	56.08	39.61	37.66	35.85	52.7933	37.7067	-0.4855	5.52658e-07	1.5979e-05	GT-2	XP_028054459.1 trihelix transcription factor GT-2-like [Camellia sinensis]	-	-	-	-	-	-	-
CSS0014363	ERF	686	553	812	512	692	771	85.47	85.78	97.66	122.1	108.73	120.19	89.6367	117.007	0.3844	6.0979e-07	1.75916e-05	ERF109	XP_028060423.1 ethylene-responsive transcription factor ERF109-like [Camellia sinensis]	-	-	-	-	GO:0005575//cellular_component;GO:0005622//intracellular anatomical structure;GO:0005634//nucleus;GO:0043226//organelle;GO:0043227//membrane-bounded organelle;GO:0043229//intracellular organelle;GO:0043231//intracellular membrane-bounded organelle	GO:0003674//molecular_function;GO:0003676//nucleic acid binding;GO:0003677//DNA binding;GO:0003700//DNA-binding transcription factor activity;GO:0005488//binding;GO:0097159//organic cyclic compound binding;GO:0140110//transcription regulator activity;GO:1901363//heterocyclic compound binding	GO:0000160//phosphorelay signal transduction system;GO:0006139//nucleobase-containing compound metabolic process;GO:0006351//transcription, DNA-templated;GO:0006355//regulation of transcription, DNA-templated;GO:0006725//cellular aromatic compound metabolic process;GO:0006807//nitrogen compound metabolic process;GO:0006950//response to stress;GO:0006952//defense response;GO:0007154//cell communic…
CSS0005784	ERF	325	224	340	86	114	147	33.84	29.07	34.21	17.14	14.97	19.17	32.3733	17.0933	-0.9214	6.40788e-07	1.8404e-05	ERF4	KAF5948293.1 hypothetical protein HYC85_014250 [Camellia sinensis]	-	-	-	-	GO:0005575//cellular_component;GO:0005622//intracellular anatomical structure;GO:0005634//nucleus;GO:0043226//organelle;GO:0043227//membrane-bounded organelle;GO:0043229//intracellular organelle;GO:0043231//intracellular membrane-bounded organelle	GO:0003674//molecular_function;GO:0003676//nucleic acid binding;GO:0003677//DNA binding;GO:0003700//DNA-binding transcription factor activity;GO:0005488//binding;GO:0097159//organic cyclic compound binding;GO:0140110//transcription regulator activity;GO:1901363//heterocyclic compound binding	GO:0000160//phosphorelay signal transduction system;GO:0006139//nucleobase-containing compound metabolic process;GO:0006351//transcription, DNA-templated;GO:0006355//regulation of transcription, DNA-templated;GO:0006725//cellular aromatic compound metabolic process;GO:0006807//nitrogen compound metabolic process;GO:0006950//response to stress;GO:0006952//defense response;GO:0007154//cell communic…
CSS0027956	bHLH	555	475	603	171	314	272	32.85	35.04	34.49	19.37	23.44	20.16	34.1267	20.99	-0.7012	6.92824e-07	1.98399e-05	BHLH68	XP_028077356.1 transcription factor bHLH68 isoform X1 [Camellia sinensis]	-	-	-	-	GO:0005741//mitochondrial outer membrane	GO:0046983//protein dimerization activity	GO:0006886//intracellular protein transport
CSS0048197	bZIP	167	141	191	46	62	54	9.26	9.79	10.26	4.85	4.36	3.79	9.77	4.33333	-1.1729	9.08722e-07	2.54783e-05	BZIP61	XP_028116244.1 basic leucine zipper 19-like [Camellia sinensis]	-	-	-	-	-	GO:0003677//DNA binding;GO:0003700//DNA-binding transcription factor activity	GO:0006260//DNA replication;GO:0006355//regulation of transcription, DNA-templated
CSS0041064	GRAS	218	188	245	51	90	102	12.03	12.91	13.07	5.38	6.23	7.06	12.67	6.22333	-1.0257	1.48194e-06	4.00763e-05	SCL3	XP_028108526.1 scarecrow-like protein 3 isoform X1 [Camellia sinensis]	-	-	-	-	-	-	-
CSS0024751	WRKY	27	13	23	27	64	67	2.08	1.25	1.71	3.98	6.21	6.46	1.68	5.55	1.724	1.63793e-06	4.39281e-05	WRKY27	XP_028115579.1 probable WRKY transcription factor 29 [Camellia sinensis]	Organismal Systems;Environmental Information Processing	Environmental adaptation;Signal transduction	ko04626//Plant-pathogen interaction;ko04016//MAPK signaling pathway - plant	K13426;K13426	GO:0005575//cellular_component;GO:0005622//intracellular anatomical structure;GO:0005634//nucleus;GO:0043226//organelle;GO:0043227//membrane-bounded organelle;GO:0043229//intracellular organelle;GO:0043231//intracellular membrane-bounded organelle	GO:0003674//molecular_function;GO:0003676//nucleic acid binding;GO:0003677//DNA binding;GO:0003700//DNA-binding transcription factor activity;GO:0005488//binding;GO:0043565//sequence-specific DNA binding;GO:0097159//organic cyclic compound binding;GO:0140110//transcription regulator activity;GO:1901363//heterocyclic compound binding	GO:0006139//nucleobase-containing compound metabolic process;GO:0006351//transcription, DNA-templated;GO:0006355//regulation of transcription, DNA-templated;GO:0006725//cellular aromatic compound metabolic process;GO:0006807//nitrogen compound metabolic process;GO:0006950//response to stress;GO:0006952//defense response;GO:0008150//biological_process;GO:0008152//metabolic process;GO:0009058//bios…
CSS0040328	MYB	239	179	242	55	94	101	22.38	20.89	21.9	9.86	11.1	11.85	21.7233	10.9367	-0.9901	1.88265e-06	5.00771e-05	MYB308	XP_028099008.1 myb-related protein 308-like [Camellia sinensis]	-	-	-	-	GO:0005575//cellular_component;GO:0005622//intracellular anatomical structure;GO:0005634//nucleus;GO:0043226//organelle;GO:0043227//membrane-bounded organelle;GO:0043229//intracellular organelle;GO:0043231//intracellular membrane-bounded organelle	GO:0003674//molecular_function;GO:0003676//nucleic acid binding;GO:0003677//DNA binding;GO:0005488//binding;GO:0005524//ATP binding;GO:0016818//hydrolase activity, acting on acid anhydrides, in phosphorus-containing anhydrides;GO:0097159//organic cyclic compound binding;GO:1901363//heterocyclic compound binding	GO:0006139//nucleobase-containing compound metabolic process;GO:0006338//chromatin remodeling;GO:0006351//transcription, DNA-templated;GO:0006355//regulation of transcription, DNA-templated;GO:0006725//cellular aromatic compound metabolic process;GO:0006807//nitrogen compound metabolic process;GO:0008150//biological_process;GO:0008152//metabolic process;GO:0009058//biosynthetic process;GO:0009059…
CSS0005607	bHLH	1007	762	894	327	520	501	48.99	46.21	42.04	30.45	31.91	30.53	45.7467	30.9633	-0.5631	2.11455e-06	5.60154e-05	SCRM	XP_028098699.1 transcription factor ICE1-like [Camellia sinensis]	-	-	-	-	-	GO:0008773//[protein-PII] uridylyltransferase activity;GO:0046983//protein dimerization activity	GO:0018177//protein uridylylation
CSS0000771	WRKY	50	17	37	50	81	77	3.59	1.51	2.56	6.93	7.37	7.02	2.55333	7.10667	1.4768	2.31987e-06	6.08328e-05	WRKY22	XP_028057975.1 WRKY transcription factor 22 [Camellia sinensis]	Organismal Systems;Environmental Information Processing	Environmental adaptation;Signal transduction	ko04626//Plant-pathogen interaction;ko04016//MAPK signaling pathway - plant	K13425;K13425	-	GO:0003700//DNA-binding transcription factor activity;GO:0043565//sequence-specific DNA binding	GO:0006355//regulation of transcription, DNA-templated
CSS0031258	G2-like	158	130	193	145	245	196	9.16	9.4	10.82	16.06	17.92	14.21	9.79333	16.0633	0.7139	2.36367e-06	6.17732e-05	HHO3	XP_028117437.1 transcription factor HHO2-like [Camellia sinensis]	-	-	-	-	GO:0005575//cellular_component;GO:0005622//intracellular anatomical structure;GO:0005634//nucleus;GO:0043226//organelle;GO:0043227//membrane-bounded organelle;GO:0043229//intracellular organelle;GO:0043231//intracellular membrane-bounded organelle	GO:0003674//molecular_function;GO:0003676//nucleic acid binding;GO:0003677//DNA binding;GO:0005488//binding;GO:0043565//sequence-specific DNA binding;GO:0097159//organic cyclic compound binding;GO:1901363//heterocyclic compound binding	GO:0006139//nucleobase-containing compound metabolic process;GO:0006351//transcription, DNA-templated;GO:0006355//regulation of transcription, DNA-templated;GO:0006725//cellular aromatic compound metabolic process;GO:0006807//nitrogen compound metabolic process;GO:0008150//biological_process;GO:0008152//metabolic process;GO:0009058//biosynthetic process;GO:0009059//macromolecule biosynthetic proc…
CSS0020622	TCP	2754	2139	3108	1190	1623	1671	118.5	114.71	129.25	98	88.08	90.05	120.82	92.0433	-0.3925	2.89427e-06	7.43411e-05	TCP4	XP_028077281.1 transcription factor TCP4-like [Camellia sinensis]	-	-	-	-	-	-	-
CSS0000465	MYB	1639	1364	1639	1034	1552	1493	28.06	29.1	27.12	33.88	33.51	32.01	28.0933	33.1333	0.2381	3.07687e-06	7.8771e-05	ncor1	XP_028107780.1 uncharacterized protein LOC114306686 [Camellia sinensis]	-	-	-	-	GO:0000228//nuclear chromosome;GO:0000785//chromatin;GO:0005575//cellular_component;GO:0005622//intracellular anatomical structure;GO:0005634//nucleus;GO:0005654//nucleoplasm;GO:0005694//chromosome;GO:0005737//cytoplasm;GO:0005819//spindle;GO:0005829//cytosol;GO:0005856//cytoskeleton;GO:0005874//microtubule;GO:0005876//spindle microtubule;GO:0015630//microtubule cytoskeleton;GO:0017053//transcrip…	GO:0000981//DNA-binding transcription factor activity, RNA polymerase II-specific;GO:0001067//transcription regulatory region nucleic acid binding;GO:0003674//molecular_function;GO:0003676//nucleic acid binding;GO:0003677//DNA binding;GO:0003700//DNA-binding transcription factor activity;GO:0003712//transcription coregulator activity;GO:0003714//transcription corepressor activity;GO:0005102//sign…	GO:0000122//negative regulation of transcription by RNA polymerase II;GO:0000226//microtubule cytoskeleton organization;GO:0001932//regulation of protein phosphorylation;GO:0001933//negative regulation of protein phosphorylation;GO:0006109//regulation of carbohydrate metabolic process;GO:0006110//regulation of glycolytic process;GO:0006139//nucleobase-containing compound metabolic process;GO:0006…
CSS0001631	MYB_related	775	628	738	512	747	756	41.58	42	38.27	52.58	50.56	50.8	40.6167	51.3133	0.3373	3.10089e-06	7.93339e-05	KUA1	XP_028100876.1 transcription factor KUA1-like [Camellia sinensis]	-	-	-	-	GO:0005575//cellular_component;GO:0005622//intracellular anatomical structure;GO:0005634//nucleus;GO:0005737//cytoplasm;GO:0005829//cytosol;GO:0043226//organelle;GO:0043227//membrane-bounded organelle;GO:0043229//intracellular organelle;GO:0043231//intracellular membrane-bounded organelle	GO:0000976//transcription cis-regulatory region binding;GO:0001067//transcription regulatory region nucleic acid binding;GO:0003674//molecular_function;GO:0003676//nucleic acid binding;GO:0003677//DNA binding;GO:0003690//double-stranded DNA binding;GO:0003700//DNA-binding transcription factor activity;GO:0005488//binding;GO:0008270//zinc ion binding;GO:0043167//ion binding;GO:0043169//cation bind…	GO:0000122//negative regulation of transcription by RNA polymerase II;GO:0001101//response to acid chemical;GO:0001558//regulation of cell growth;GO:0006139//nucleobase-containing compound metabolic process;GO:0006351//transcription, DNA-templated;GO:0006355//regulation of transcription, DNA-templated;GO:0006357//regulation of transcription by RNA polymerase II;GO:0006725//cellular aromatic compo…
CSS0016950	ERF	480	396	566	156	219	285	52.78	54.27	60.15	32.83	30.37	39.25	55.7333	34.15	-0.7067	3.27761e-06	8.35802e-05	WIN1	XP_028083353.1 ethylene-responsive transcription factor WIN1-like [Camellia sinensis]	-	-	-	-	GO:0005575//cellular_component;GO:0005622//intracellular anatomical structure;GO:0005634//nucleus;GO:0043226//organelle;GO:0043227//membrane-bounded organelle;GO:0043229//intracellular organelle;GO:0043231//intracellular membrane-bounded organelle	GO:0003674//molecular_function;GO:0003676//nucleic acid binding;GO:0003677//DNA binding;GO:0003700//DNA-binding transcription factor activity;GO:0005488//binding;GO:0043565//sequence-specific DNA binding;GO:0097159//organic cyclic compound binding;GO:0140110//transcription regulator activity;GO:1901363//heterocyclic compound binding	GO:0000160//phosphorelay signal transduction system;GO:0001101//response to acid chemical;GO:0006139//nucleobase-containing compound metabolic process;GO:0006351//transcription, DNA-templated;GO:0006355//regulation of transcription, DNA-templated;GO:0006725//cellular aromatic compound metabolic process;GO:0006807//nitrogen compound metabolic process;GO:0006950//response to stress;GO:0007154//cell…
CSS0013266	HD-ZIP	599	486	625	368	707	631	18.42	18.62	18.57	21.66	27.42	24.3	18.5367	24.46	0.4	3.62378e-06	9.19254e-05	PDF2	XP_028124330.1 homeobox-leucine zipper protein MERISTEM L1-like [Camellia sinensis]	-	-	-	-	GO:0005575//cellular_component;GO:0005622//intracellular anatomical structure;GO:0005634//nucleus;GO:0043226//organelle;GO:0043227//membrane-bounded organelle;GO:0043229//intracellular organelle;GO:0043231//intracellular membrane-bounded organelle	GO:0003674//molecular_function;GO:0003676//nucleic acid binding;GO:0003677//DNA binding;GO:0003700//DNA-binding transcription factor activity;GO:0005488//binding;GO:0008289//lipid binding;GO:0043565//sequence-specific DNA binding;GO:0097159//organic cyclic compound binding;GO:0140110//transcription regulator activity;GO:1901363//heterocyclic compound binding	GO:0000003//reproduction;GO:0003006//developmental process involved in reproduction;GO:0006139//nucleobase-containing compound metabolic process;GO:0006260//DNA replication;GO:0006351//transcription, DNA-templated;GO:0006355//regulation of transcription, DNA-templated;GO:0006725//cellular aromatic compound metabolic process;GO:0006807//nitrogen compound metabolic process;GO:0007275//multicellular…
CSS0018963	bHLH	78	70	117	17	15	28	13.16	14.72	19.08	5.49	3.19	5.92	15.6533	4.86667	-1.6855	3.77172e-06	9.54293e-05	--	GFY82943.1 hypothetical protein Acr_02g0011830 [Actinidia rufa]	-	-	-	-	-	GO:0046983//protein dimerization activity	GO:0035556//intracellular signal transduction
CSS0030082	ERF	418	322	488	124	219	210	34.5	33.13	38.93	19.59	22.8	21.71	35.52	21.3667	-0.7333	3.80787e-06	9.6276e-05	SHN2	XP_028076215.1 ethylene-responsive transcription factor WIN1-like [Camellia sinensis]	-	-	-	-	-	GO:0003700//DNA-binding transcription factor activity	GO:0006355//regulation of transcription, DNA-templated
CSS0013528	GATA	116	99	124	19	40	41	12.92	13.74	13.35	4.05	5.62	5.72	13.3367	5.13	-1.3784	4.71152e-06	0.000117374	GATA21	XP_028126253.1 putative GATA transcription factor 22 [Camellia sinensis]	-	-	-	-	GO:0005575//cellular_component;GO:0005622//intracellular anatomical structure;GO:0005634//nucleus;GO:0005667//transcription regulator complex;GO:0032991//protein-containing complex;GO:0043226//organelle;GO:0043227//membrane-bounded organelle;GO:0043229//intracellular organelle;GO:0043231//intracellular membrane-bounded organelle	GO:0000976//transcription cis-regulatory region binding;GO:0000977//RNA polymerase II transcription regulatory region sequence-specific DNA binding;GO:0000981//DNA-binding transcription factor activity, RNA polymerase II-specific;GO:0001067//transcription regulatory region nucleic acid binding;GO:0001228//DNA-binding transcription activator activity, RNA polymerase II-specific;GO:0003674//molecul…	GO:0001101//response to acid chemical;GO:0006139//nucleobase-containing compound metabolic process;GO:0006351//transcription, DNA-templated;GO:0006355//regulation of transcription, DNA-templated;GO:0006357//regulation of transcription by RNA polymerase II;GO:0006366//transcription by RNA polymerase II;GO:0006725//cellular aromatic compound metabolic process;GO:0006807//nitrogen compound metabolic…
CSS0025246	ERF	1755	1328	1584	629	922	991	204.2	192.59	178.13	140.07	135.32	144.41	191.64	139.933	-0.4537	5.27332e-06	0.00013012	ERF4	XP_028108250.1 ethylene-responsive transcription factor 4-like [Camellia sinensis]	-	-	-	-	GO:0005575//cellular_component;GO:0005622//intracellular anatomical structure;GO:0005634//nucleus;GO:0043226//organelle;GO:0043227//membrane-bounded organelle;GO:0043229//intracellular organelle;GO:0043231//intracellular membrane-bounded organelle	GO:0003674//molecular_function;GO:0003676//nucleic acid binding;GO:0003677//DNA binding;GO:0003700//DNA-binding transcription factor activity;GO:0005488//binding;GO:0097159//organic cyclic compound binding;GO:0140110//transcription regulator activity;GO:1901363//heterocyclic compound binding	GO:0000160//phosphorelay signal transduction system;GO:0006139//nucleobase-containing compound metabolic process;GO:0006351//transcription, DNA-templated;GO:0006355//regulation of transcription, DNA-templated;GO:0006725//cellular aromatic compound metabolic process;GO:0006807//nitrogen compound metabolic process;GO:0006950//response to stress;GO:0006952//defense response;GO:0007154//cell communic…
CSS0036918	NAC	119	98	130	26	34	44	9.92	10.19	10.48	4.15	3.58	4.6	10.1967	4.11	-1.3109	5.56202e-06	0.000136983	NAC021	XP_028081260.1 NAC domain-containing protein 21/22 [Camellia sinensis]	-	-	-	-	GO:0005575//cellular_component;GO:0005622//intracellular anatomical structure;GO:0005634//nucleus;GO:0043226//organelle;GO:0043227//membrane-bounded organelle;GO:0043229//intracellular organelle;GO:0043231//intracellular membrane-bounded organelle	GO:0003674//molecular_function;GO:0003676//nucleic acid binding;GO:0003677//DNA binding;GO:0003700//DNA-binding transcription factor activity;GO:0005488//binding;GO:0097159//organic cyclic compound binding;GO:0140110//transcription regulator activity;GO:1901363//heterocyclic compound binding	GO:0000003//reproduction;GO:0003006//developmental process involved in reproduction;GO:0006139//nucleobase-containing compound metabolic process;GO:0006351//transcription, DNA-templated;GO:0006355//regulation of transcription, DNA-templated;GO:0006725//cellular aromatic compound metabolic process;GO:0006807//nitrogen compound metabolic process;GO:0007154//cell communication;GO:0007165//signal tra…
CSS0031981	WRKY	5	11	8	22	26	42	0.55	1.51	0.85	4.63	3.61	5.78	0.97	4.67333	2.2684	7.16164e-06	0.000172554	WRKY40	XP_028059715.1 probable WRKY transcription factor 40 [Camellia sinensis]	-	-	-	-	GO:0005575//cellular_component;GO:0005622//intracellular anatomical structure;GO:0005634//nucleus;GO:0043226//organelle;GO:0043227//membrane-bounded organelle;GO:0043229//intracellular organelle;GO:0043231//intracellular membrane-bounded organelle	GO:0001067//transcription regulatory region nucleic acid binding;GO:0003674//molecular_function;GO:0003676//nucleic acid binding;GO:0003677//DNA binding;GO:0003700//DNA-binding transcription factor activity;GO:0004803//transposase activity;GO:0005488//binding;GO:0005515//protein binding;GO:0042802//identical protein binding;GO:0043565//sequence-specific DNA binding;GO:0097159//organic cyclic comp…	GO:0001101//response to acid chemical;GO:0002237//response to molecule of bacterial origin;GO:0006139//nucleobase-containing compound metabolic process;GO:0006313//transposition, DNA-mediated;GO:0006351//transcription, DNA-templated;GO:0006355//regulation of transcription, DNA-templated;GO:0006725//cellular aromatic compound metabolic process;GO:0006807//nitrogen compound metabolic process;GO:000…
CSS0023134	WRKY	541	407	525	348	502	592	45.39	42.56	42.58	55.89	53.13	62.21	43.51	57.0767	0.3916	7.3946e-06	0.000177507	WRKY70	XP_028055071.1 probable WRKY transcription factor 70 [Camellia sinensis]	-	-	-	-	-	GO:0003700//DNA-binding transcription factor activity;GO:0043565//sequence-specific DNA binding	GO:0006355//regulation of transcription, DNA-templated
CSS0012824	C3H	488	399	461	328	504	497	30.82	31.41	28.14	39.65	40.15	39.31	30.1233	39.7033	0.3984	7.71196e-06	0.000184669	At2g19810	XP_028109565.1 zinc finger CCCH domain-containing protein 20-like [Camellia sinensis]	-	-	-	-	GO:0005575//cellular_component;GO:0005622//intracellular anatomical structure;GO:0005737//cytoplasm;GO:0005886//plasma membrane;GO:0016020//membrane;GO:0071944//cell periphery	GO:0003674//molecular_function;GO:0003676//nucleic acid binding;GO:0003677//DNA binding;GO:0003700//DNA-binding transcription factor activity;GO:0003723//RNA binding;GO:0003727//single-stranded RNA binding;GO:0005488//binding;GO:0043167//ion binding;GO:0043169//cation binding;GO:0046872//metal ion binding;GO:0097159//organic cyclic compound binding;GO:0140110//transcription regulator activity;GO:…	GO:0006355//regulation of transcription, DNA-templated;GO:0006417//regulation of translation;GO:0008150//biological_process;GO:0009889//regulation of biosynthetic process;GO:0009890//negative regulation of biosynthetic process;GO:0009892//negative regulation of metabolic process;GO:0009893//positive regulation of metabolic process;GO:0009894//regulation of catabolic process;GO:0009896//positive r…
CSS0049535	ERF	5	5	6	13	29	32	0.56	0.69	0.65	2.77	4.08	4.47	0.633333	3.77333	2.5748	7.7193e-06	0.000184731	ERF1A	XP_028116819.1 LOW QUALITY PROTEIN: ethylene-responsive transcription factor 2-like [Camellia sinensis]	-	-	-	-	GO:0005575//cellular_component;GO:0005622//intracellular anatomical structure;GO:0005634//nucleus;GO:0043226//organelle;GO:0043227//membrane-bounded organelle;GO:0043229//intracellular organelle;GO:0043231//intracellular membrane-bounded organelle	GO:0003674//molecular_function;GO:0003676//nucleic acid binding;GO:0003677//DNA binding;GO:0003700//DNA-binding transcription factor activity;GO:0005488//binding;GO:0097159//organic cyclic compound binding;GO:0140110//transcription regulator activity;GO:1901363//heterocyclic compound binding	GO:0000160//phosphorelay signal transduction system;GO:0006139//nucleobase-containing compound metabolic process;GO:0006351//transcription, DNA-templated;GO:0006355//regulation of transcription, DNA-templated;GO:0006725//cellular aromatic compound metabolic process;GO:0006807//nitrogen compound metabolic process;GO:0006950//response to stress;GO:0006952//defense response;GO:0007154//cell communic…
CSS0023957	bHLH	219	226	304	60	114	123	28.33	36.44	38.01	14.86	18.6	19.93	34.26	17.7967	-0.9449	8.99434e-06	0.000212627	PIL15	XP_028110518.1 transcription factor PIF7-like [Camellia sinensis]	-	-	-	-	GO:0005575//cellular_component;GO:0005622//intracellular anatomical structure;GO:0005634//nucleus;GO:0005654//nucleoplasm;GO:0005911//cell-cell junction;GO:0009506//plasmodesma;GO:0016604//nuclear body;GO:0016607//nuclear speck;GO:0030054//cell junction;GO:0031974//membrane-enclosed lumen;GO:0031981//nuclear lumen;GO:0043226//organelle;GO:0043227//membrane-bounded organelle;GO:0043229//intracellu…	GO:0003674//molecular_function;GO:0003676//nucleic acid binding;GO:0003677//DNA binding;GO:0003690//double-stranded DNA binding;GO:0003700//DNA-binding transcription factor activity;GO:0005488//binding;GO:0005515//protein binding;GO:0008801//beta-phosphoglucomutase activity;GO:0046983//protein dimerization activity;GO:0097159//organic cyclic compound binding;GO:0140110//transcription regulator ac…	GO:0000003//reproduction;GO:0006139//nucleobase-containing compound metabolic process;GO:0006351//transcription, DNA-templated;GO:0006355//regulation of transcription, DNA-templated;GO:0006725//cellular aromatic compound metabolic process;GO:0006807//nitrogen compound metabolic process;GO:0007154//cell communication;GO:0007165//signal transduction;GO:0007275//multicellular organism development;GO…
CSS0019569	bHLH	502	342	445	319	499	468	22	18.68	18.85	26.76	27.59	25.69	19.8433	26.68	0.4271	9.23669e-06	0.000217807	SCRM	XP_028073187.1 transcription factor ICE1-like [Camellia sinensis]	-	-	-	-	-	GO:0008773//[protein-PII] uridylyltransferase activity;GO:0046983//protein dimerization activity	GO:0018177//protein uridylylation
CSS0046332	bHLH	549	393	585	155	304	259	29.38	26.21	30.25	15.87	20.52	17.36	28.6133	17.9167	-0.6754	9.98354e-06	0.000233037	BHLH48	XP_028114858.1 transcription factor bHLH48-like isoform X1 [Camellia sinensis]	-	-	-	-	-	GO:0046983//protein dimerization activity	-
CSS0015300	MYB	201	193	250	60	104	87	10.75	12.87	12.93	6.14	7.02	5.83	12.1833	6.33	-0.9446	1.07304e-05	0.000249126	AS1	XP_028061134.1 transcription factor AS1-like [Camellia sinensis]	-	-	-	-	GO:0000793//condensed chromosome;GO:0005575//cellular_component;GO:0005622//intracellular anatomical structure;GO:0005634//nucleus;GO:0005694//chromosome;GO:0005730//nucleolus;GO:0031974//membrane-enclosed lumen;GO:0031981//nuclear lumen;GO:0043226//organelle;GO:0043227//membrane-bounded organelle;GO:0043228//non-membrane-bounded organelle;GO:0043229//intracellular organelle;GO:0043231//intracell…	GO:0000981//DNA-binding transcription factor activity, RNA polymerase II-specific;GO:0001067//transcription regulatory region nucleic acid binding;GO:0003674//molecular_function;GO:0003676//nucleic acid binding;GO:0003677//DNA binding;GO:0003700//DNA-binding transcription factor activity;GO:0005488//binding;GO:0005515//protein binding;GO:0042802//identical protein binding;GO:0042803//protein homo…	GO:0000003//reproduction;GO:0001101//response to acid chemical;GO:0002682//regulation of immune system process;GO:0003002//regionalization;GO:0003006//developmental process involved in reproduction;GO:0006139//nucleobase-containing compound metabolic process;GO:0006351//transcription, DNA-templated;GO:0006355//regulation of transcription, DNA-templated;GO:0006357//regulation of transcription by R…
CSS0026356	Nin-like	395	309	360	241	464	415	18.03	17.58	15.88	21.05	26.71	23.72	17.1633	23.8267	0.4732	1.11239e-05	0.000257953	--	THG07618.1 hypothetical protein TEA_010333 [Camellia sinensis var. sinensis] [Camellia sinensis]	-	-	-	-	-	GO:0003700//DNA-binding transcription factor activity;GO:0043565//sequence-specific DNA binding	GO:0006355//regulation of transcription, DNA-templated
CSS0005060	MYB	815	716	1071	331	523	448	53.87	58.96	68.43	41.9	43.6	37.11	60.42	40.87	-0.564	1.19929e-05	0.000276292	MYB3	XP_028087832.1 myb-related protein 308-like isoform X1 [Camellia sinensis]	-	-	-	-	GO:0005575//cellular_component;GO:0005622//intracellular anatomical structure;GO:0005634//nucleus;GO:0043226//organelle;GO:0043227//membrane-bounded organelle;GO:0043229//intracellular organelle;GO:0043231//intracellular membrane-bounded organelle	GO:0000981//DNA-binding transcription factor activity, RNA polymerase II-specific;GO:0001067//transcription regulatory region nucleic acid binding;GO:0003674//molecular_function;GO:0003676//nucleic acid binding;GO:0003677//DNA binding;GO:0003700//DNA-binding transcription factor activity;GO:0005488//binding;GO:0043565//sequence-specific DNA binding;GO:0097159//organic cyclic compound binding;GO:0…	GO:0000003//reproduction;GO:0000902//cell morphogenesis;GO:0000904//cell morphogenesis involved in differentiation;GO:0003006//developmental process involved in reproduction;GO:0006139//nucleobase-containing compound metabolic process;GO:0006351//transcription, DNA-templated;GO:0006355//regulation of transcription, DNA-templated;GO:0006357//regulation of transcription by RNA polymerase II;GO:0006…
CSS0027716	MYB_related	46	47	69	58	102	93	2.97	3.78	4.3	7.16	8.29	7.51	3.68333	7.65333	1.0551	1.22978e-05	0.000282646	MYBS3	XP_028095547.1 transcription factor MYBS3-like isoform X2 [Camellia sinensis]	-	-	-	-	GO:0005575//cellular_component;GO:0005622//intracellular anatomical structure;GO:0005634//nucleus;GO:0005737//cytoplasm;GO:0005829//cytosol;GO:0043226//organelle;GO:0043227//membrane-bounded organelle;GO:0043229//intracellular organelle;GO:0043231//intracellular membrane-bounded organelle	GO:0003674//molecular_function;GO:0003676//nucleic acid binding;GO:0003677//DNA binding;GO:0005488//binding;GO:0097159//organic cyclic compound binding;GO:1901363//heterocyclic compound binding	GO:0006139//nucleobase-containing compound metabolic process;GO:0006351//transcription, DNA-templated;GO:0006355//regulation of transcription, DNA-templated;GO:0006725//cellular aromatic compound metabolic process;GO:0006807//nitrogen compound metabolic process;GO:0008150//biological_process;GO:0008152//metabolic process;GO:0009058//biosynthetic process;GO:0009059//macromolecule biosynthetic proc…
CSS0032163	MYB	550	371	481	150	247	263	29.4	24.71	24.85	15.34	16.65	17.61	26.32	16.5333	-0.6708	1.45314e-05	0.000327977	SRM1	KAF5939472.1 hypothetical protein HYC85_023731 [Camellia sinensis]	-	-	-	-	GO:0005575//cellular_component;GO:0005622//intracellular anatomical structure;GO:0005634//nucleus;GO:0005737//cytoplasm;GO:0005829//cytosol;GO:0043226//organelle;GO:0043227//membrane-bounded organelle;GO:0043229//intracellular organelle;GO:0043231//intracellular membrane-bounded organelle	GO:0003674//molecular_function;GO:0003676//nucleic acid binding;GO:0003677//DNA binding;GO:0003700//DNA-binding transcription factor activity;GO:0005488//binding;GO:0005524//ATP binding;GO:0016818//hydrolase activity, acting on acid anhydrides, in phosphorus-containing anhydrides;GO:0097159//organic cyclic compound binding;GO:1901363//heterocyclic compound binding	GO:0006139//nucleobase-containing compound metabolic process;GO:0006338//chromatin remodeling;GO:0006351//transcription, DNA-templated;GO:0006355//regulation of transcription, DNA-templated;GO:0006725//cellular aromatic compound metabolic process;GO:0006807//nitrogen compound metabolic process;GO:0008150//biological_process;GO:0008152//metabolic process;GO:0009058//biosynthetic process;GO:0009059…
CSS0028101	WRKY	17	15	17	39	50	30	1.46	1.6	1.41	6.26	5.32	3.11	1.49	4.89667	1.7165	1.54435e-05	0.000346748	WRKY22	KAF5946275.1 hypothetical protein HYC85_016503 [Camellia sinensis]	Organismal Systems;Environmental Information Processing	Environmental adaptation;Signal transduction	ko04626//Plant-pathogen interaction;ko04016//MAPK signaling pathway - plant	K13425;K13425	GO:0005575//cellular_component;GO:0005622//intracellular anatomical structure;GO:0005634//nucleus;GO:0043226//organelle;GO:0043227//membrane-bounded organelle;GO:0043229//intracellular organelle;GO:0043231//intracellular membrane-bounded organelle	GO:0003674//molecular_function;GO:0003676//nucleic acid binding;GO:0003677//DNA binding;GO:0003700//DNA-binding transcription factor activity;GO:0005488//binding;GO:0043565//sequence-specific DNA binding;GO:0097159//organic cyclic compound binding;GO:0140110//transcription regulator activity;GO:1901363//heterocyclic compound binding	GO:0006139//nucleobase-containing compound metabolic process;GO:0006351//transcription, DNA-templated;GO:0006355//regulation of transcription, DNA-templated;GO:0006725//cellular aromatic compound metabolic process;GO:0006807//nitrogen compound metabolic process;GO:0006950//response to stress;GO:0006952//defense response;GO:0007275//multicellular organism development;GO:0007568//aging;GO:0008150//…
CSS0008558	MYB_related	279	225	360	85	149	130	17.52	17.61	21.84	10.21	11.8	10.22	18.99	10.7433	-0.8218	1.59288e-05	0.000355591	RVE8	XP_028068417.1 protein REVEILLE 8-like isoform X2 [Camellia sinensis]	-	-	-	-	GO:0005739//mitochondrion	GO:0047961//glycine N-acyltransferase activity	-
CSS0028774	TALE	704	527	840	240	393	406	36.27	33.84	41.83	23.67	25.54	26.2	37.3133	25.1367	-0.5699	1.59635e-05	0.000355753	HD1	XP_028107303.1 homeobox protein HD1-like [Camellia sinensis]	-	-	-	-	GO:0005575//cellular_component;GO:0005622//intracellular anatomical structure;GO:0005634//nucleus;GO:0043226//organelle;GO:0043227//membrane-bounded organelle;GO:0043229//intracellular organelle;GO:0043231//intracellular membrane-bounded organelle	GO:0003674//molecular_function;GO:0003676//nucleic acid binding;GO:0003677//DNA binding;GO:0003700//DNA-binding transcription factor activity;GO:0005488//binding;GO:0097159//organic cyclic compound binding;GO:0140110//transcription regulator activity;GO:1901363//heterocyclic compound binding	GO:0006355//regulation of transcription, DNA-templated;GO:0008150//biological_process;GO:0008152//metabolic process;GO:0009058//biosynthetic process;GO:0009888//tissue development;GO:0009889//regulation of biosynthetic process;GO:0009890//negative regulation of biosynthetic process;GO:0009892//negative regulation of metabolic process;GO:0009987//cellular process;GO:0010087//phloem or xylem histog…
CSS0008207	WOX	359	233	308	239	371	332	24.98	20.25	20.74	31.82	32.59	29	21.99	31.1367	0.5018	1.76256e-05	0.00039011	WOX8	XP_028109617.1 WUSCHEL-related homeobox 8 [Camellia sinensis]	-	-	-	-	GO:0005575//cellular_component;GO:0005622//intracellular anatomical structure;GO:0005634//nucleus;GO:0043226//organelle;GO:0043227//membrane-bounded organelle;GO:0043229//intracellular organelle;GO:0043231//intracellular membrane-bounded organelle	GO:0003674//molecular_function;GO:0003676//nucleic acid binding;GO:0003677//DNA binding;GO:0003700//DNA-binding transcription factor activity;GO:0005488//binding;GO:0005524//ATP binding;GO:0097159//organic cyclic compound binding;GO:0140110//transcription regulator activity;GO:1901363//heterocyclic compound binding	GO:0006139//nucleobase-containing compound metabolic process;GO:0006351//transcription, DNA-templated;GO:0006355//regulation of transcription, DNA-templated;GO:0006725//cellular aromatic compound metabolic process;GO:0006807//nitrogen compound metabolic process;GO:0007059//chromosome segregation;GO:0007275//multicellular organism development;GO:0008150//biological_process;GO:0008152//metabolic pr…
CSS0044064	NAC	39	8	51	51	96	63	3.54	0.89	4.48	9.01	11.14	7.22	2.97	9.12333	1.6191	1.7779e-05	0.000393282	JA2L	XP_028078560.1 NAC domain-containing protein 72-like [Camellia sinensis]	-	-	-	-	-	GO:0003677//DNA binding	GO:0006355//regulation of transcription, DNA-templated
CSS0031180	MYB_related	8	6	5	10	38	33	1.09	1.02	0.66	2.61	6.54	5.64	0.923333	4.93	2.4167	1.92668e-05	0.000423305	RL2	XP_028084596.1 protein RADIALIS-like 1 [Camellia sinensis]	-	-	-	-	-	-	GO:0006511//ubiquitin-dependent protein catabolic process
CSS0029066	SBP	751	596	661	483	739	680	16.51	16.33	14.05	20.32	20.49	18.72	15.63	19.8433	0.3443	2.07045e-05	0.000451828	SPL14	KAF5955868.1 hypothetical protein HYC85_008724 [Camellia sinensis]	-	-	-	-	GO:0005575//cellular_component;GO:0005622//intracellular anatomical structure;GO:0005634//nucleus;GO:0005737//cytoplasm;GO:0005886//plasma membrane;GO:0016020//membrane;GO:0043226//organelle;GO:0043227//membrane-bounded organelle;GO:0043229//intracellular organelle;GO:0043231//intracellular membrane-bounded organelle;GO:0071944//cell periphery	GO:0003674//molecular_function;GO:0003676//nucleic acid binding;GO:0003677//DNA binding;GO:0003700//DNA-binding transcription factor activity;GO:0005488//binding;GO:0043167//ion binding;GO:0043169//cation binding;GO:0046872//metal ion binding;GO:0097159//organic cyclic compound binding;GO:0140110//transcription regulator activity;GO:1901363//heterocyclic compound binding	GO:0006139//nucleobase-containing compound metabolic process;GO:0006351//transcription, DNA-templated;GO:0006355//regulation of transcription, DNA-templated;GO:0006725//cellular aromatic compound metabolic process;GO:0006807//nitrogen compound metabolic process;GO:0006950//response to stress;GO:0006952//defense response;GO:0008150//biological_process;GO:0008152//metabolic process;GO:0009058//bios…
CSS0018561	bHLH	577	434	711	419	600	609	71.65	67.17	85.33	99.59	93.98	94.72	74.7167	96.0967	0.3631	2.3402e-05	0.000502793	BHLH162	XP_028121201.1 transcription factor bHLH162-like isoform X1 [Camellia sinensis]	-	-	-	-	GO:0005737//cytoplasm	GO:0004668//protein-arginine deiminase activity;GO:0005509//calcium ion binding;GO:0008773//[protein-PII] uridylyltransferase activity;GO:0046983//protein dimerization activity	GO:0018177//protein uridylylation;GO:0031412//gas vesicle organization
CSS0049199	WRKY	1048	862	1215	400	666	627	42.02	43.1	47.09	30.71	33.68	31.51	44.07	31.9667	-0.4632	2.52987e-05	0.000540855	WRKY44	KAF5953842.1 hypothetical protein HYC85_006698 [Camellia sinensis]	-	-	-	-	GO:0005575//cellular_component;GO:0005622//intracellular anatomical structure;GO:0005634//nucleus;GO:0043226//organelle;GO:0043227//membrane-bounded organelle;GO:0043229//intracellular organelle;GO:0043231//intracellular membrane-bounded organelle	GO:0003674//molecular_function;GO:0003676//nucleic acid binding;GO:0003677//DNA binding;GO:0003700//DNA-binding transcription factor activity;GO:0005488//binding;GO:0043565//sequence-specific DNA binding;GO:0097159//organic cyclic compound binding;GO:0140110//transcription regulator activity;GO:1901363//heterocyclic compound binding	GO:0000003//reproduction;GO:0001708//cell fate specification;GO:0003006//developmental process involved in reproduction;GO:0006139//nucleobase-containing compound metabolic process;GO:0006351//transcription, DNA-templated;GO:0006355//regulation of transcription, DNA-templated;GO:0006725//cellular aromatic compound metabolic process;GO:0006807//nitrogen compound metabolic process;GO:0007275//multi…
CSS0040693	GRAS	422	330	343	141	178	144	24.4	23.78	19.14	15.65	12.96	10.46	22.44	13.0233	-0.785	2.62854e-05	0.000560409	GAI1	XP_028073596.1 DELLA protein SLR1-like [Camellia sinensis]	Environmental Information Processing	Signal transduction	ko04075//Plant hormone signal transduction	K14494	-	-	-
CSS0021267	Dof	396	257	303	107	140	161	18.25	14.77	13.47	9.41	8.15	9.3	15.4967	8.95333	-0.7915	2.63012e-05	0.00056044	CDF2	XP_028117482.1 cyclic dof factor 3-like [Camellia sinensis]	-	-	-	-	-	GO:0003677//DNA binding	GO:0006270//DNA replication initiation;GO:0006355//regulation of transcription, DNA-templated
CSS0018275	G2-like	0	0	0	11	7	8	0	0	0	1.58	0.66	0.75	0.001	0.996667	9.961	2.74068e-05	0.000581686	At1g14600	XP_028107181.1 two-component response regulator ARR12-like [Camellia sinensis]	-	-	-	-	GO:0005575//cellular_component;GO:0005622//intracellular anatomical structure;GO:0005634//nucleus;GO:0043226//organelle;GO:0043227//membrane-bounded organelle;GO:0043229//intracellular organelle;GO:0043231//intracellular membrane-bounded organelle	GO:0003674//molecular_function;GO:0003676//nucleic acid binding;GO:0003677//DNA binding;GO:0003700//DNA-binding transcription factor activity;GO:0005488//binding;GO:0097159//organic cyclic compound binding;GO:0140110//transcription regulator activity;GO:1901363//heterocyclic compound binding	GO:0006139//nucleobase-containing compound metabolic process;GO:0006351//transcription, DNA-templated;GO:0006355//regulation of transcription, DNA-templated;GO:0006725//cellular aromatic compound metabolic process;GO:0006807//nitrogen compound metabolic process;GO:0008150//biological_process;GO:0008152//metabolic process;GO:0009058//biosynthetic process;GO:0009059//macromolecule biosynthetic proc…
CSS0041233	NAC	816	722	965	583	834	832	42.21	46.56	48.25	57.75	54.38	53.9	45.6733	55.3433	0.2771	2.7418e-05	0.000581686	SOG1	XP_028087921.1 SUPPRESSOR OF GAMMA RESPONSE 1-like isoform X1 [Camellia sinensis]	-	-	-	-	GO:0005575//cellular_component;GO:0005622//intracellular anatomical structure;GO:0005634//nucleus;GO:0043226//organelle;GO:0043227//membrane-bounded organelle;GO:0043229//intracellular organelle;GO:0043231//intracellular membrane-bounded organelle	GO:0003674//molecular_function;GO:0003676//nucleic acid binding;GO:0003677//DNA binding;GO:0003700//DNA-binding transcription factor activity;GO:0005488//binding;GO:0043565//sequence-specific DNA binding;GO:0097159//organic cyclic compound binding;GO:0140110//transcription regulator activity;GO:1901363//heterocyclic compound binding	GO:0000075//cell cycle checkpoint signaling;GO:0000077//DNA damage checkpoint signaling;GO:0006139//nucleobase-containing compound metabolic process;GO:0006351//transcription, DNA-templated;GO:0006355//regulation of transcription, DNA-templated;GO:0006725//cellular aromatic compound metabolic process;GO:0006807//nitrogen compound metabolic process;GO:0006950//response to stress;GO:0006974//cellul…
CSS0027337	Nin-like	652	432	597	413	590	584	16.86	13.92	14.92	20.44	19.25	18.91	15.2333	19.5333	0.3587	3.00241e-05	0.000632833	NLP8	XP_028126781.1 protein NLP9-like isoform X2 [Camellia sinensis]	-	-	-	-	GO:0005575//cellular_component;GO:0005622//intracellular anatomical structure;GO:0005634//nucleus;GO:0043226//organelle;GO:0043227//membrane-bounded organelle;GO:0043229//intracellular organelle;GO:0043231//intracellular membrane-bounded organelle	GO:0003674//molecular_function;GO:0003676//nucleic acid binding;GO:0003677//DNA binding;GO:0003700//DNA-binding transcription factor activity;GO:0005488//binding;GO:0005515//protein binding;GO:0097159//organic cyclic compound binding;GO:0140110//transcription regulator activity;GO:1901363//heterocyclic compound binding	GO:0006139//nucleobase-containing compound metabolic process;GO:0006351//transcription, DNA-templated;GO:0006355//regulation of transcription, DNA-templated;GO:0006725//cellular aromatic compound metabolic process;GO:0006807//nitrogen compound metabolic process;GO:0008150//biological_process;GO:0008152//metabolic process;GO:0009058//biosynthetic process;GO:0009059//macromolecule biosynthetic proc…
CSS0031087	bZIP	417	331	404	281	407	436	16.47	16.29	15.42	21.24	20.27	21.56	16.06	21.0233	0.3885	3.31982e-05	0.000693348	BZIP17	XP_028069917.1 bZIP transcription factor 17-like [Camellia sinensis]	-	-	-	-	GO:0005575//cellular_component;GO:0005622//intracellular anatomical structure;GO:0005634//nucleus;GO:0043226//organelle;GO:0043227//membrane-bounded organelle;GO:0043229//intracellular organelle;GO:0043231//intracellular membrane-bounded organelle	GO:0003674//molecular_function;GO:0003676//nucleic acid binding;GO:0003677//DNA binding;GO:0003700//DNA-binding transcription factor activity;GO:0005488//binding;GO:0097159//organic cyclic compound binding;GO:0140110//transcription regulator activity;GO:1901363//heterocyclic compound binding	GO:0006355//regulation of transcription, DNA-templated;GO:0008150//biological_process;GO:0009889//regulation of biosynthetic process;GO:0010468//regulation of gene expression;GO:0010556//regulation of macromolecule biosynthetic process;GO:0019219//regulation of nucleobase-containing compound metabolic process;GO:0019222//regulation of metabolic process;GO:0031323//regulation of cellular metabolic…
CSS0050052	HRT-like	282	232	343	69	137	162	17.9	18.36	21.05	8.38	10.97	12.88	19.1033	10.7433	-0.8304	3.73475e-05	0.000774184	ET2	XP_028096775.1 protein EFFECTOR OF TRANSCRIPTION 2-like isoform X1 [Camellia sinensis]	-	-	-	-	-	-	GO:0009411//response to UV
CSS0026087	C2H2	301	259	352	94	163	156	15.23	16.33	17.22	9.1	10.4	9.89	16.26	9.79667	-0.731	4.03297e-05	0.00083157	STOP1	BAN67815.1 STOP1-like protein [Camellia sinensis]	-	-	-	-	GO:0005575//cellular_component;GO:0005622//intracellular anatomical structure;GO:0005634//nucleus;GO:0043226//organelle;GO:0043227//membrane-bounded organelle;GO:0043229//intracellular organelle;GO:0043231//intracellular membrane-bounded organelle	GO:0003674//molecular_function;GO:0003676//nucleic acid binding;GO:0003700//DNA-binding transcription factor activity;GO:0005488//binding;GO:0043167//ion binding;GO:0043169//cation binding;GO:0046872//metal ion binding;GO:0097159//organic cyclic compound binding;GO:0140110//transcription regulator activity;GO:1901363//heterocyclic compound binding	GO:0006139//nucleobase-containing compound metabolic process;GO:0006351//transcription, DNA-templated;GO:0006355//regulation of transcription, DNA-templated;GO:0006725//cellular aromatic compound metabolic process;GO:0006807//nitrogen compound metabolic process;GO:0008150//biological_process;GO:0008152//metabolic process;GO:0009058//biosynthetic process;GO:0009059//macromolecule biosynthetic proc…
CSS0026968	NAC	267	382	376	254	436	486	25.49	45.48	34.69	46.36	52.52	58.14	35.22	52.34	0.5715	4.97321e-05	0.00100623	NAC022	KAF5951568.1 hypothetical protein HYC85_009512 [Camellia sinensis]	-	-	-	-	-	GO:0003677//DNA binding	GO:0006355//regulation of transcription, DNA-templated
CSS0032683	MYB	288	211	267	177	358	290	7.72	7.05	6.92	9.08	12.1	9.74	7.23	10.3067	0.5115	5.46892e-05	0.00109796	MYB3R4	XP_028124800.1 transcription factor MYB3R-1-like isoform X1 [Camellia sinensis]	-	-	-	-	GO:0005634//nucleus	GO:0003676//nucleic acid binding;GO:0005524//ATP binding;GO:0016818//hydrolase activity, acting on acid anhydrides, in phosphorus-containing anhydrides	GO:0006338//chromatin remodeling
CSS0015408	Dof	60	73	87	13	26	17	3.92	5.94	5.49	1.62	2.14	1.39	5.11667	1.71667	-1.5756	5.63695e-05	0.00112669	DOF1.4	THF95587.1 hypothetical protein TEA_003718 [Camellia sinensis var. sinensis] [Camellia sinensis]	-	-	-	-	GO:0005575//cellular_component;GO:0005622//intracellular anatomical structure;GO:0005634//nucleus;GO:0043226//organelle;GO:0043227//membrane-bounded organelle;GO:0043229//intracellular organelle;GO:0043231//intracellular membrane-bounded organelle	GO:0003674//molecular_function;GO:0003676//nucleic acid binding;GO:0003677//DNA binding;GO:0005488//binding;GO:0043167//ion binding;GO:0043169//cation binding;GO:0046872//metal ion binding;GO:0097159//organic cyclic compound binding;GO:1901363//heterocyclic compound binding	GO:0006139//nucleobase-containing compound metabolic process;GO:0006351//transcription, DNA-templated;GO:0006355//regulation of transcription, DNA-templated;GO:0006725//cellular aromatic compound metabolic process;GO:0006807//nitrogen compound metabolic process;GO:0008150//biological_process;GO:0008152//metabolic process;GO:0009058//biosynthetic process;GO:0009059//macromolecule biosynthetic proc…
CSS0008086	ERF	37	44	51	58	80	69	2.17	3.21	2.89	6.5	5.91	5.06	2.75667	5.82333	1.0789	5.67406e-05	0.00113155	ERF110	XP_028054562.1 ethylene-responsive transcription factor ABR1-like isoform X1 [Camellia sinensis]	-	-	-	-	GO:0005575//cellular_component;GO:0005622//intracellular anatomical structure;GO:0005634//nucleus;GO:0043226//organelle;GO:0043227//membrane-bounded organelle;GO:0043229//intracellular organelle;GO:0043231//intracellular membrane-bounded organelle	GO:0003674//molecular_function;GO:0003676//nucleic acid binding;GO:0003677//DNA binding;GO:0003700//DNA-binding transcription factor activity;GO:0005488//binding;GO:0097159//organic cyclic compound binding;GO:0140110//transcription regulator activity;GO:1901363//heterocyclic compound binding	GO:0000160//phosphorelay signal transduction system;GO:0001101//response to acid chemical;GO:0006139//nucleobase-containing compound metabolic process;GO:0006351//transcription, DNA-templated;GO:0006355//regulation of transcription, DNA-templated;GO:0006725//cellular aromatic compound metabolic process;GO:0006807//nitrogen compound metabolic process;GO:0006950//response to stress;GO:0006952//defe…
CSS0037963	bHLH	130	111	140	140	140	172	14.96	15.92	15.57	30.84	20.33	24.79	15.4833	25.32	0.7096	5.92684e-05	0.00117473	BHLH14	XP_028063164.1 transcription factor MYC2-like [Camellia sinensis]	Environmental Information Processing;Environmental Information Processing	Signal transduction;Signal transduction	ko04075//Plant hormone signal transduction;ko04016//MAPK signaling pathway - plant	K13422;K13422	GO:0005575//cellular_component;GO:0005622//intracellular anatomical structure;GO:0005634//nucleus;GO:0005737//cytoplasm;GO:0005861//troponin complex;GO:0016592//mediator complex;GO:0019028//viral capsid;GO:0031514//motile cilium;GO:0043226//organelle;GO:0043227//membrane-bounded organelle;GO:0043229//intracellular organelle;GO:0043231//intracellular membrane-bounded organelle	GO:0003674//molecular_function;GO:0003676//nucleic acid binding;GO:0003677//DNA binding;GO:0003700//DNA-binding transcription factor activity;GO:0003712//transcription coregulator activity;GO:0005488//binding;GO:0005515//protein binding;GO:0046983//protein dimerization activity;GO:0097159//organic cyclic compound binding;GO:0140110//transcription regulator activity;GO:1901363//heterocyclic compou…	GO:0006139//nucleobase-containing compound metabolic process;GO:0006260//DNA replication;GO:0006351//transcription, DNA-templated;GO:0006355//regulation of transcription, DNA-templated;GO:0006357//regulation of transcription by RNA polymerase II;GO:0006725//cellular aromatic compound metabolic process;GO:0006807//nitrogen compound metabolic process;GO:0008150//biological_process;GO:0008152//metab…
CSS0025336	GATA	62	72	48	11	19	7	8.11	11.84	6.12	2.8	3.09	1.16	8.69	2.35	-1.8867	6.19555e-05	0.00122239	GATA22	XP_028122025.1 putative GATA transcription factor 22 [Camellia sinensis]	-	-	-	-	-	GO:0008270//zinc ion binding;GO:0043565//sequence-specific DNA binding	GO:0006355//regulation of transcription, DNA-templated
CSS0016431	MYB	64	51	61	10	17	14	4.29	4.26	3.94	1.29	1.45	1.18	4.16333	1.30667	-1.6718	6.52715e-05	0.00128196	DIVARICATA	XP_028057725.1 transcription factor DIVARICATA-like [Camellia sinensis]	-	-	-	-	GO:0005575//cellular_component;GO:0005622//intracellular anatomical structure;GO:0005634//nucleus;GO:0005737//cytoplasm;GO:0005829//cytosol;GO:0043226//organelle;GO:0043227//membrane-bounded organelle;GO:0043229//intracellular organelle;GO:0043231//intracellular membrane-bounded organelle	GO:0003674//molecular_function;GO:0003676//nucleic acid binding;GO:0003677//DNA binding;GO:0005488//binding;GO:0097159//organic cyclic compound binding;GO:1901363//heterocyclic compound binding	GO:0006139//nucleobase-containing compound metabolic process;GO:0006351//transcription, DNA-templated;GO:0006355//regulation of transcription, DNA-templated;GO:0006725//cellular aromatic compound metabolic process;GO:0006807//nitrogen compound metabolic process;GO:0008150//biological_process;GO:0008152//metabolic process;GO:0009058//biosynthetic process;GO:0009059//macromolecule biosynthetic proc…
CSS0013213	bHLH	204	155	218	54	94	88	14.28	13.53	14.75	7.24	8.3	7.72	14.1867	7.75333	-0.8716	6.91119e-05	0.00135192	BHLH67	XP_028089653.1 transcription factor bHLH57-like isoform X4 [Camellia sinensis]	-	-	-	-	-	GO:0046983//protein dimerization activity	-
CSS0007340	GATA	844	697	905	303	514	508	45.47	46.76	47.14	31.28	34.94	34.29	46.4567	33.5033	-0.4716	6.92046e-05	0.00135306	GATA8	XP_028109479.1 GATA transcription factor 8-like [Camellia sinensis]	-	-	-	-	GO:0005575//cellular_component;GO:0005622//intracellular anatomical structure;GO:0005634//nucleus;GO:0005667//transcription regulator complex;GO:0032991//protein-containing complex;GO:0043226//organelle;GO:0043227//membrane-bounded organelle;GO:0043229//intracellular organelle;GO:0043231//intracellular membrane-bounded organelle	GO:0000976//transcription cis-regulatory region binding;GO:0000977//RNA polymerase II transcription regulatory region sequence-specific DNA binding;GO:0000981//DNA-binding transcription factor activity, RNA polymerase II-specific;GO:0001067//transcription regulatory region nucleic acid binding;GO:0001228//DNA-binding transcription activator activity, RNA polymerase II-specific;GO:0003674//molecul…	GO:0006139//nucleobase-containing compound metabolic process;GO:0006351//transcription, DNA-templated;GO:0006355//regulation of transcription, DNA-templated;GO:0006357//regulation of transcription by RNA polymerase II;GO:0006366//transcription by RNA polymerase II;GO:0006725//cellular aromatic compound metabolic process;GO:0006807//nitrogen compound metabolic process;GO:0007275//multicellular org…
CSS0048275	C2H2	1374	1155	1423	580	739	872	87.35	91.51	87.43	70.57	59.26	69.43	88.7633	66.42	-0.4183	7.28039e-05	0.00141207	--	KAF5954237.1 hypothetical protein HYC85_007093 [Camellia sinensis]	-	-	-	-	-	GO:0016787//hydrolase activity;GO:0046872//metal ion binding	-
CSS0032848	WRKY	11	16	14	24	35	41	1.11	2.01	1.36	4.63	4.45	5.17	1.49333	4.75	1.6694	7.45215e-05	0.00143892	WRKY50	XP_028062068.1 probable WRKY transcription factor 50 isoform X1 [Camellia sinensis]	-	-	-	-	-	GO:0003700//DNA-binding transcription factor activity;GO:0043565//sequence-specific DNA binding	GO:0006355//regulation of transcription, DNA-templated
CSS0013893	WRKY	314	275	369	129	139	159	22.71	24.79	25.8	17.86	12.68	14.4	24.4333	14.98	-0.7058	8.25322e-05	0.00157793	WRKY35	XP_028117815.1 probable WRKY transcription factor 35 [Camellia sinensis]	-	-	-	-	GO:0005575//cellular_component;GO:0005622//intracellular anatomical structure;GO:0005634//nucleus;GO:0043226//organelle;GO:0043227//membrane-bounded organelle;GO:0043229//intracellular organelle;GO:0043231//intracellular membrane-bounded organelle	GO:0003674//molecular_function;GO:0003676//nucleic acid binding;GO:0003677//DNA binding;GO:0003700//DNA-binding transcription factor activity;GO:0005488//binding;GO:0043565//sequence-specific DNA binding;GO:0097159//organic cyclic compound binding;GO:0140110//transcription regulator activity;GO:1901363//heterocyclic compound binding	GO:0000003//reproduction;GO:0003006//developmental process involved in reproduction;GO:0006139//nucleobase-containing compound metabolic process;GO:0006351//transcription, DNA-templated;GO:0006355//regulation of transcription, DNA-templated;GO:0006725//cellular aromatic compound metabolic process;GO:0006807//nitrogen compound metabolic process;GO:0007275//multicellular organism development;GO:000…
CSS0037839	GRAS	1045	883	1121	435	592	659	47.84	50.38	49.6	38.11	34.18	37.78	49.2733	36.69	-0.4254	9.2264e-05	0.00174173	SCL8	XP_028124665.1 scarecrow-like protein 8 [Camellia sinensis]	-	-	-	-	-	-	-
CSS0001166	ERF	84	49	76	11	27	14	4.81	3.5	4.21	1.21	1.95	1	4.17333	1.38667	-1.5896	0.000101439	0.00189561	DREB2A	XP_028116893.1 dehydration-responsive element-binding protein 2A-like [Camellia sinensis]	-	-	-	-	-	GO:0003700//DNA-binding transcription factor activity	GO:0006355//regulation of transcription, DNA-templated
CSS0019949	ARF	440	328	540	305	457	483	21.33	19.82	25.3	28.3	27.95	29.33	22.15	28.5267	0.365	0.000108683	0.00202029	ARF9	XP_028125016.1 auxin response factor 9-like isoform X1 [Camellia sinensis]	Environmental Information Processing	Signal transduction	ko04075//Plant hormone signal transduction	K14486	GO:0005634//nucleus	GO:0003677//DNA binding	GO:0006355//regulation of transcription, DNA-templated;GO:0009725//response to hormone
CSS0047362	HD-ZIP	7345	5825	7845	3207	4994	4756	307.89	304.33	317.83	257.29	264.05	249.69	310.017	257.01	-0.2705	0.00012592	0.00230329	ATHB-6	XP_028082917.1 homeobox-leucine zipper protein ATHB-6-like [Camellia sinensis]	-	-	-	-	GO:0005575//cellular_component;GO:0005622//intracellular anatomical structure;GO:0005634//nucleus;GO:0030173//integral component of Golgi membrane;GO:0043226//organelle;GO:0043227//membrane-bounded organelle;GO:0043229//intracellular organelle;GO:0043231//intracellular membrane-bounded organelle	GO:0003674//molecular_function;GO:0003676//nucleic acid binding;GO:0003677//DNA binding;GO:0003700//DNA-binding transcription factor activity;GO:0005488//binding;GO:0005515//protein binding;GO:0042802//identical protein binding;GO:0042803//protein homodimerization activity;GO:0043565//sequence-specific DNA binding;GO:0046983//protein dimerization activity;GO:0097159//organic cyclic compound bindi…	GO:0000003//reproduction;GO:0001101//response to acid chemical;GO:0001558//regulation of cell growth;GO:0003006//developmental process involved in reproduction;GO:0006139//nucleobase-containing compound metabolic process;GO:0006351//transcription, DNA-templated;GO:0006355//regulation of transcription, DNA-templated;GO:0006725//cellular aromatic compound metabolic process;GO:0006807//nitrogen comp…
CSS0038366	bHLH	53	47	48	9	10	13	2.93	3.23	2.56	0.95	0.7	0.9	2.90667	0.85	-1.7738	0.000129496	0.00235871	BHLH25	XP_028107321.1 transcription factor bHLH18-like isoform X1 [Camellia sinensis]	-	-	-	-	-	GO:0046983//protein dimerization activity	-
CSS0046860	MYB	66	75	104	13	34	23	5.9	8.35	8.98	2.22	3.83	2.57	7.74333	2.87333	-1.4302	0.000146014	0.00262637	MYB61	XP_028091174.1 myb-related protein 330-like [Camellia sinensis]	-	-	-	-	-	-	-
CSS0017558	bZIP	40	14	53	61	54	68	2.14	0.95	2.76	6.31	3.65	4.6	1.95	4.85333	1.3155	0.000149655	0.0026807	TGAL1	XP_028063107.1 transcription factor TGA2.3-like isoform X1 [Camellia sinensis]	Environmental Information Processing	Signal transduction	ko04075//Plant hormone signal transduction	K14431	GO:0005575//cellular_component;GO:0005622//intracellular anatomical structure;GO:0005634//nucleus;GO:0005840//ribosome;GO:0043226//organelle;GO:0043227//membrane-bounded organelle;GO:0043229//intracellular organelle;GO:0043231//intracellular membrane-bounded organelle	GO:0003674//molecular_function;GO:0003676//nucleic acid binding;GO:0003677//DNA binding;GO:0003700//DNA-binding transcription factor activity;GO:0003735//structural constituent of ribosome;GO:0005488//binding;GO:0043565//sequence-specific DNA binding;GO:0097159//organic cyclic compound binding;GO:0140110//transcription regulator activity;GO:1901363//heterocyclic compound binding	GO:0006139//nucleobase-containing compound metabolic process;GO:0006351//transcription, DNA-templated;GO:0006355//regulation of transcription, DNA-templated;GO:0006412//translation;GO:0006725//cellular aromatic compound metabolic process;GO:0006807//nitrogen compound metabolic process;GO:0008150//biological_process;GO:0008152//metabolic process;GO:0009058//biosynthetic process;GO:0009059//macromo…
CSS0030311	TCP	1358	1031	1371	553	791	786	67.51	63.9	65.87	52.61	49.6	48.94	65.76	50.3833	-0.3843	0.000156603	0.00278718	TCP7	XP_028051557.1 transcription factor TCP7 [Camellia sinensis]	Organismal Systems	Environmental adaptation	ko04712//Circadian rhythm - plant	K16221	-	-	-
CSS0043156	ERF	19	9	16	19	31	55	2.34	1.38	1.9	4.48	4.81	8.48	1.87333	5.92333	1.6608	0.000160358	0.00285009	ERF1A	XP_028076931.1 ethylene-responsive transcription factor 2-like [Camellia sinensis]	-	-	-	-	GO:0005575//cellular_component;GO:0005622//intracellular anatomical structure;GO:0005634//nucleus;GO:0043226//organelle;GO:0043227//membrane-bounded organelle;GO:0043229//intracellular organelle;GO:0043231//intracellular membrane-bounded organelle	GO:0003674//molecular_function;GO:0003676//nucleic acid binding;GO:0003677//DNA binding;GO:0003700//DNA-binding transcription factor activity;GO:0005488//binding;GO:0097159//organic cyclic compound binding;GO:0140110//transcription regulator activity;GO:1901363//heterocyclic compound binding	GO:0000160//phosphorelay signal transduction system;GO:0006139//nucleobase-containing compound metabolic process;GO:0006351//transcription, DNA-templated;GO:0006355//regulation of transcription, DNA-templated;GO:0006725//cellular aromatic compound metabolic process;GO:0006807//nitrogen compound metabolic process;GO:0006950//response to stress;GO:0006952//defense response;GO:0007154//cell communic…
CSS0030102	NAC	95	70	110	96	132	108	10.82	9.93	12.11	20.92	18.96	15.4	10.9533	18.4267	0.7504	0.000164018	0.00290452	NAC022	XP_028075048.1 NAC domain-containing protein 22-like [Camellia sinensis]	-	-	-	-	-	GO:0003677//DNA binding	GO:0006355//regulation of transcription, DNA-templated
CSS0039005	Dof	275	211	313	86	140	139	17.68	16.91	19.45	10.58	11.35	11.19	18.0133	11.04	-0.7063	0.00017037	0.00300469	DOF4.6	XP_028060074.1 dof zinc finger protein DOF4.6-like [Camellia sinensis]	-	-	-	-	GO:0005575//cellular_component;GO:0005622//intracellular anatomical structure;GO:0005634//nucleus;GO:0043226//organelle;GO:0043227//membrane-bounded organelle;GO:0043229//intracellular organelle;GO:0043231//intracellular membrane-bounded organelle	GO:0003674//molecular_function;GO:0003676//nucleic acid binding;GO:0003677//DNA binding;GO:0003700//DNA-binding transcription factor activity;GO:0005488//binding;GO:0043167//ion binding;GO:0043169//cation binding;GO:0046872//metal ion binding;GO:0061630//ubiquitin protein ligase activity;GO:0097159//organic cyclic compound binding;GO:0140110//transcription regulator activity;GO:1901363//heterocyc…	GO:0006139//nucleobase-containing compound metabolic process;GO:0006351//transcription, DNA-templated;GO:0006355//regulation of transcription, DNA-templated;GO:0006725//cellular aromatic compound metabolic process;GO:0006807//nitrogen compound metabolic process;GO:0008150//biological_process;GO:0008152//metabolic process;GO:0009058//biosynthetic process;GO:0009059//macromolecule biosynthetic proc…
CSS0007941	GRAS	161	128	152	42	63	68	6.54	6.48	5.97	3.26	3.23	3.46	6.33	3.31667	-0.9325	0.000174425	0.00306648	SCL14	XP_028082762.1 scarecrow-like protein 30 [Camellia sinensis]	-	-	-	-	-	-	-
CSS0050267	WRKY	2272	1595	2119	838	1316	1316	102.78	89.93	92.64	72.55	75.09	74.56	95.1167	74.0667	-0.3609	0.000194157	0.00338279	WRKY4	XP_028091443.1 probable WRKY transcription factor 3 [Camellia sinensis]	-	-	-	-	GO:0005575//cellular_component;GO:0005622//intracellular anatomical structure;GO:0005634//nucleus;GO:0043226//organelle;GO:0043227//membrane-bounded organelle;GO:0043229//intracellular organelle;GO:0043231//intracellular membrane-bounded organelle	GO:0003674//molecular_function;GO:0003676//nucleic acid binding;GO:0003677//DNA binding;GO:0003700//DNA-binding transcription factor activity;GO:0005488//binding;GO:0043565//sequence-specific DNA binding;GO:0097159//organic cyclic compound binding;GO:0140110//transcription regulator activity;GO:1901363//heterocyclic compound binding	GO:0006139//nucleobase-containing compound metabolic process;GO:0006351//transcription, DNA-templated;GO:0006355//regulation of transcription, DNA-templated;GO:0006725//cellular aromatic compound metabolic process;GO:0006807//nitrogen compound metabolic process;GO:0008150//biological_process;GO:0008152//metabolic process;GO:0009058//biosynthetic process;GO:0009059//macromolecule biosynthetic proc…
CSS0022620	bHLH	73	45	58	8	19	17	7.64	5.93	5.85	1.67	2.52	2.27	6.47333	2.15333	-1.5879	0.000197575	0.00343371	BHLH94	XP_028057886.1 transcription factor bHLH71 [Camellia sinensis]	-	-	-	-	-	GO:0046983//protein dimerization activity	-
CSS0027575	NAC	158	135	188	57	63	68	9.79	10.43	11.26	6.76	4.92	5.28	10.4933	5.65333	-0.8923	0.000197609	0.00343371	NAC043	XP_028122191.1 NAC domain-containing protein 43-like [Camellia sinensis]	-	-	-	-	GO:0005575//cellular_component;GO:0005622//intracellular anatomical structure;GO:0005634//nucleus;GO:0043226//organelle;GO:0043227//membrane-bounded organelle;GO:0043229//intracellular organelle;GO:0043231//intracellular membrane-bounded organelle	GO:0003674//molecular_function;GO:0003676//nucleic acid binding;GO:0003677//DNA binding;GO:0003700//DNA-binding transcription factor activity;GO:0005488//binding;GO:0097159//organic cyclic compound binding;GO:0140110//transcription regulator activity;GO:1901363//heterocyclic compound binding	GO:0000003//reproduction;GO:0006139//nucleobase-containing compound metabolic process;GO:0006351//transcription, DNA-templated;GO:0006355//regulation of transcription, DNA-templated;GO:0006725//cellular aromatic compound metabolic process;GO:0006807//nitrogen compound metabolic process;GO:0008150//biological_process;GO:0008152//metabolic process;GO:0009058//biosynthetic process;GO:0009059//macrom…
CSS0044929	AP2	217	191	245	69	92	123	16.41	18.01	17.9	9.99	8.78	11.65	17.44	10.14	-0.7823	0.000201978	0.00349867	At1g16060	XP_028096690.1 AP2-like ethylene-responsive transcription factor At1g16060 [Camellia sinensis]	-	-	-	-	-	GO:0003700//DNA-binding transcription factor activity	GO:0006355//regulation of transcription, DNA-templated
CSS0008701	GRAS	171	145	177	44	74	84	9.63	10.18	9.64	4.74	5.26	5.93	9.81667	5.31	-0.8865	0.000202493	0.00350447	SCL7	XP_028072744.1 SCARECROW-LIKE protein 7 [Camellia sinensis]	-	-	-	-	GO:0005575//cellular_component;GO:0005622//intracellular anatomical structure;GO:0005634//nucleus;GO:0043226//organelle;GO:0043227//membrane-bounded organelle;GO:0043229//intracellular organelle;GO:0043231//intracellular membrane-bounded organelle	GO:0003674//molecular_function;GO:0003676//nucleic acid binding;GO:0003677//DNA binding;GO:0003700//DNA-binding transcription factor activity;GO:0005488//binding;GO:0043565//sequence-specific DNA binding;GO:0097159//organic cyclic compound binding;GO:0140110//transcription regulator activity;GO:1901363//heterocyclic compound binding	GO:0006139//nucleobase-containing compound metabolic process;GO:0006351//transcription, DNA-templated;GO:0006355//regulation of transcription, DNA-templated;GO:0006725//cellular aromatic compound metabolic process;GO:0006807//nitrogen compound metabolic process;GO:0008150//biological_process;GO:0008152//metabolic process;GO:0009058//biosynthetic process;GO:0009059//macromolecule biosynthetic proc…
CSS0049609	ERF	50	35	52	7	12	10	6.06	5.29	6.09	1.62	1.83	1.52	5.81333	1.65667	-1.8111	0.000202955	0.00350935	ERF034	XP_028051115.1 ethylene-responsive transcription factor ERF034 [Camellia sinensis]	-	-	-	-	-	GO:0003700//DNA-binding transcription factor activity	GO:0006355//regulation of transcription, DNA-templated
CSS0045235	C2H2	274	164	211	76	106	74	19.37	14.51	14.44	10.31	9.43	6.54	16.1067	8.76	-0.8787	0.000208143	0.00358311	--	XP_028124616.1 uncharacterized protein LOC114321634 [Camellia sinensis]	-	-	-	-	-	-	-
CSS0046047	bZIP	167	134	141	131	178	181	8.91	8.89	7.27	13.35	11.99	12.08	8.35667	12.4733	0.5778	0.000208257	0.0035835	TGAL1	XP_028063107.1 transcription factor TGA2.3-like isoform X1 [Camellia sinensis]	Environmental Information Processing	Signal transduction	ko04075//Plant hormone signal transduction	K14431	GO:0005575//cellular_component;GO:0005622//intracellular anatomical structure;GO:0005634//nucleus;GO:0005840//ribosome;GO:0043226//organelle;GO:0043227//membrane-bounded organelle;GO:0043229//intracellular organelle;GO:0043231//intracellular membrane-bounded organelle	GO:0003674//molecular_function;GO:0003676//nucleic acid binding;GO:0003677//DNA binding;GO:0003700//DNA-binding transcription factor activity;GO:0003735//structural constituent of ribosome;GO:0005488//binding;GO:0043565//sequence-specific DNA binding;GO:0097159//organic cyclic compound binding;GO:0140110//transcription regulator activity;GO:1901363//heterocyclic compound binding	GO:0006139//nucleobase-containing compound metabolic process;GO:0006351//transcription, DNA-templated;GO:0006355//regulation of transcription, DNA-templated;GO:0006412//translation;GO:0006725//cellular aromatic compound metabolic process;GO:0006807//nitrogen compound metabolic process;GO:0008150//biological_process;GO:0008152//metabolic process;GO:0009058//biosynthetic process;GO:0009059//macromo…
CSS0018453	MYB	424	357	433	150	211	246	28.75	30.19	28.39	19.43	18.06	20.89	29.11	19.46	-0.581	0.000210223	0.00361094	MYB5	XP_028087835.1 transcription factor MYB7-like isoform X1 [Camellia sinensis]	-	-	-	-	GO:0005575//cellular_component;GO:0005622//intracellular anatomical structure;GO:0005634//nucleus;GO:0005737//cytoplasm;GO:0043226//organelle;GO:0043227//membrane-bounded organelle;GO:0043229//intracellular organelle;GO:0043231//intracellular membrane-bounded organelle	GO:0000981//DNA-binding transcription factor activity, RNA polymerase II-specific;GO:0001067//transcription regulatory region nucleic acid binding;GO:0003674//molecular_function;GO:0003676//nucleic acid binding;GO:0003677//DNA binding;GO:0003700//DNA-binding transcription factor activity;GO:0003723//RNA binding;GO:0005488//binding;GO:0043565//sequence-specific DNA binding;GO:0097159//organic cycl…	GO:0000003//reproduction;GO:0000902//cell morphogenesis;GO:0000904//cell morphogenesis involved in differentiation;GO:0003006//developmental process involved in reproduction;GO:0006139//nucleobase-containing compound metabolic process;GO:0006351//transcription, DNA-templated;GO:0006355//regulation of transcription, DNA-templated;GO:0006357//regulation of transcription by RNA polymerase II;GO:0006…
CSS0045502	bHLH	201	145	226	51	88	101	31.74	28.57	34.5	15.58	17.48	20.06	31.6033	17.7067	-0.8358	0.000215383	0.00369304	PRE6	XP_028108954.1 transcription factor PRE6-like [Camellia sinensis]	-	-	-	-	GO:0000795//synaptonemal complex;GO:0016020//membrane	GO:0008134//transcription factor binding;GO:0042803//protein homodimerization activity;GO:0046983//protein dimerization activity;GO:0070840//dynein complex binding	GO:0007130//synaptonemal complex assembly;GO:0007155//cell adhesion;GO:0070193//synaptonemal complex organization
CSS0016347	HB-other	710	575	659	422	641	700	11.68	11.8	10.48	13.29	13.31	14.42	11.32	13.6733	0.2725	0.000224536	0.00383644	RLT2	XP_028121397.1 homeobox-DDT domain protein RLT2 isoform X2 [Camellia sinensis]	-	-	-	-	GO:0005575//cellular_component;GO:0005622//intracellular anatomical structure;GO:0005634//nucleus;GO:0043226//organelle;GO:0043227//membrane-bounded organelle;GO:0043229//intracellular organelle;GO:0043231//intracellular membrane-bounded organelle	GO:0000976//transcription cis-regulatory region binding;GO:0000977//RNA polymerase II transcription regulatory region sequence-specific DNA binding;GO:0000978//RNA polymerase II cis-regulatory region sequence-specific DNA binding;GO:0000981//DNA-binding transcription factor activity, RNA polymerase II-specific;GO:0000987//cis-regulatory region sequence-specific DNA binding;GO:0001067//transcripti…	GO:0000003//reproduction;GO:0000122//negative regulation of transcription by RNA polymerase II;GO:0001501//skeletal system development;GO:0001525//angiogenesis;GO:0001568//blood vessel development;GO:0001944//vasculature development;GO:0002244//hematopoietic progenitor cell differentiation;GO:0002376//immune system process;GO:0002520//immune system development;GO:0003002//regionalization;GO:00030…
CSS0024477	MYB	5	3	3	14	16	17	0.53	0.4	0.31	2.85	2.15	2.26	0.413333	2.42	2.5496	0.000269642	0.00453344	MYB62	XP_028084901.1 transcription factor MYB62-like [Camellia sinensis]	-	-	-	-	GO:0005575//cellular_component;GO:0005622//intracellular anatomical structure;GO:0005634//nucleus;GO:0043226//organelle;GO:0043227//membrane-bounded organelle;GO:0043229//intracellular organelle;GO:0043231//intracellular membrane-bounded organelle	GO:0000981//DNA-binding transcription factor activity, RNA polymerase II-specific;GO:0001067//transcription regulatory region nucleic acid binding;GO:0003674//molecular_function;GO:0003676//nucleic acid binding;GO:0003677//DNA binding;GO:0003700//DNA-binding transcription factor activity;GO:0005488//binding;GO:0043565//sequence-specific DNA binding;GO:0097159//organic cyclic compound binding;GO:0…	GO:0000003//reproduction;GO:0001101//response to acid chemical;GO:0003006//developmental process involved in reproduction;GO:0006139//nucleobase-containing compound metabolic process;GO:0006351//transcription, DNA-templated;GO:0006355//regulation of transcription, DNA-templated;GO:0006357//regulation of transcription by RNA polymerase II;GO:0006725//cellular aromatic compound metabolic process;GO…
CSS0050295	GRAS	1767	1441	1752	1048	1565	1517	57.75	58.7	55.34	65.56	64.52	62.1	57.2633	64.06	0.1618	0.000270987	0.00455408	SCL14	XP_028092091.1 scarecrow-like protein 14 [Camellia sinensis]	-	-	-	-	-	-	-
CSS0026210	M-type	1304	1017	1222	475	808	698	37.55	36.5	34.02	26.19	29.34	25.17	36.0233	26.9	-0.4213	0.000271683	0.00456381	AGL65	XP_028117483.1 agamous-like MADS-box protein AGL65 [Camellia sinensis]	-	-	-	-	GO:0005575//cellular_component;GO:0005622//intracellular anatomical structure;GO:0005634//nucleus;GO:0039679//viral occlusion body;GO:0043226//organelle;GO:0043227//membrane-bounded organelle;GO:0043229//intracellular organelle;GO:0043231//intracellular membrane-bounded organelle	GO:0000976//transcription cis-regulatory region binding;GO:0000977//RNA polymerase II transcription regulatory region sequence-specific DNA binding;GO:0000981//DNA-binding transcription factor activity, RNA polymerase II-specific;GO:0000987//cis-regulatory region sequence-specific DNA binding;GO:0001067//transcription regulatory region nucleic acid binding;GO:0003674//molecular_function;GO:000367…	GO:0001558//regulation of cell growth;GO:0006139//nucleobase-containing compound metabolic process;GO:0006351//transcription, DNA-templated;GO:0006355//regulation of transcription, DNA-templated;GO:0006357//regulation of transcription by RNA polymerase II;GO:0006725//cellular aromatic compound metabolic process;GO:0006807//nitrogen compound metabolic process;GO:0007155//cell adhesion;GO:0007275//…
CSS0048855	HSF	35	25	39	29	68	67	2.88	2.62	3.11	4.66	7.07	6.91	2.87	6.21333	1.1143	0.000272019	0.00456747	HSFA8	XP_028078808.1 heat stress transcription factor A-8 [Camellia sinensis]	-	-	-	-	GO:0005575//cellular_component;GO:0005622//intracellular anatomical structure;GO:0005634//nucleus;GO:0005737//cytoplasm;GO:0043226//organelle;GO:0043227//membrane-bounded organelle;GO:0043229//intracellular organelle;GO:0043231//intracellular membrane-bounded organelle	GO:0003674//molecular_function;GO:0003676//nucleic acid binding;GO:0003677//DNA binding;GO:0003700//DNA-binding transcription factor activity;GO:0005488//binding;GO:0043565//sequence-specific DNA binding;GO:0097159//organic cyclic compound binding;GO:0140110//transcription regulator activity;GO:1901363//heterocyclic compound binding	GO:0006139//nucleobase-containing compound metabolic process;GO:0006351//transcription, DNA-templated;GO:0006355//regulation of transcription, DNA-templated;GO:0006725//cellular aromatic compound metabolic process;GO:0006807//nitrogen compound metabolic process;GO:0008150//biological_process;GO:0008152//metabolic process;GO:0009058//biosynthetic process;GO:0009059//macromolecule biosynthetic proc…
CSS0028041	ERF	108	99	152	43	31	44	9.89	11.3	13.46	7.54	3.58	5.05	11.55	5.39	-1.0995	0.000280924	0.00468866	ERF008	XP_028061226.1 ethylene-responsive transcription factor RAP2-10-like [Camellia sinensis]	-	-	-	-	-	GO:0003700//DNA-binding transcription factor activity	GO:0006355//regulation of transcription, DNA-templated
CSS0017584	NF-YC	365	319	413	125	209	212	24.81	27.03	27.14	16.26	17.92	18.05	26.3267	17.41	-0.5966	0.000284813	0.00474745	NFYC3	XP_028108154.1 nuclear transcription factor Y subunit C-9-like [Camellia sinensis]	-	-	-	-	-	GO:0003677//DNA binding	-
CSS0038945	ERF	128	83	121	31	43	44	13.17	10.64	12.03	6.1	5.58	5.67	11.9467	5.78333	-1.0466	0.000288127	0.00479653	ERF034	XP_028077791.1 ethylene-responsive transcription factor ERF038-like [Camellia sinensis]	-	-	-	-	GO:0005575//cellular_component;GO:0005622//intracellular anatomical structure;GO:0005634//nucleus;GO:0043226//organelle;GO:0043227//membrane-bounded organelle;GO:0043229//intracellular organelle;GO:0043231//intracellular membrane-bounded organelle	GO:0003674//molecular_function;GO:0003676//nucleic acid binding;GO:0003677//DNA binding;GO:0003700//DNA-binding transcription factor activity;GO:0005488//binding;GO:0043565//sequence-specific DNA binding;GO:0097159//organic cyclic compound binding;GO:0140110//transcription regulator activity;GO:1901363//heterocyclic compound binding	GO:0000160//phosphorelay signal transduction system;GO:0006139//nucleobase-containing compound metabolic process;GO:0006351//transcription, DNA-templated;GO:0006355//regulation of transcription, DNA-templated;GO:0006725//cellular aromatic compound metabolic process;GO:0006807//nitrogen compound metabolic process;GO:0007154//cell communication;GO:0007165//signal transduction;GO:0008150//biological…
CSS0018397	HD-ZIP	1274	1001	1069	426	696	722	32.98	32.3	26.75	21.11	22.73	23.41	30.6767	22.4167	-0.4526	0.000291422	0.00483896	ATHB-15	XP_028058078.1 homeobox-leucine zipper protein ATHB-15 [Camellia sinensis]	-	-	-	-	GO:0016021//integral component of membrane	GO:0003677//DNA binding;GO:0003700//DNA-binding transcription factor activity;GO:0003779//actin binding;GO:0008289//lipid binding	GO:0006355//regulation of transcription, DNA-templated;GO:0051301//cell division
CSS0024816	NAC	32	25	35	29	62	62	3.84	3.76	4.08	6.7	9.44	9.38	3.89333	8.50667	1.1276	0.00030477	0.00504335	NAC090	XP_028093891.1 NAC domain-containing protein 90-like [Camellia sinensis]	-	-	-	-	GO:0005575//cellular_component;GO:0005622//intracellular anatomical structure;GO:0005634//nucleus;GO:0043226//organelle;GO:0043227//membrane-bounded organelle;GO:0043229//intracellular organelle;GO:0043231//intracellular membrane-bounded organelle	GO:0003674//molecular_function;GO:0003676//nucleic acid binding;GO:0003677//DNA binding;GO:0003700//DNA-binding transcription factor activity;GO:0005488//binding;GO:0097159//organic cyclic compound binding;GO:0140110//transcription regulator activity;GO:1901363//heterocyclic compound binding	GO:0006139//nucleobase-containing compound metabolic process;GO:0006351//transcription, DNA-templated;GO:0006355//regulation of transcription, DNA-templated;GO:0006725//cellular aromatic compound metabolic process;GO:0006807//nitrogen compound metabolic process;GO:0008150//biological_process;GO:0008152//metabolic process;GO:0009058//biosynthetic process;GO:0009059//macromolecule biosynthetic proc…
CSS0038643	MYB	36	32	46	43	60	68	3.69	4.09	4.55	8.43	7.75	8.72	4.11	8.3	1.014	0.000320487	0.00528321	MYB4	XP_028108592.1 transcription factor MYB4-like [Camellia sinensis]	-	-	-	-	GO:0005575//cellular_component;GO:0005622//intracellular anatomical structure;GO:0005634//nucleus;GO:0043226//organelle;GO:0043227//membrane-bounded organelle;GO:0043229//intracellular organelle;GO:0043231//intracellular membrane-bounded organelle;GO:0055052//ATP-binding cassette (ABC) transporter complex, substrate-binding subunit-containing	GO:0000981//DNA-binding transcription factor activity, RNA polymerase II-specific;GO:0001067//transcription regulatory region nucleic acid binding;GO:0003674//molecular_function;GO:0003676//nucleic acid binding;GO:0003677//DNA binding;GO:0003700//DNA-binding transcription factor activity;GO:0005488//binding;GO:0005524//ATP binding;GO:0015220//choline transmembrane transporter activity;GO:0016818/…	GO:0006139//nucleobase-containing compound metabolic process;GO:0006338//chromatin remodeling;GO:0006351//transcription, DNA-templated;GO:0006355//regulation of transcription, DNA-templated;GO:0006357//regulation of transcription by RNA polymerase II;GO:0006725//cellular aromatic compound metabolic process;GO:0006807//nitrogen compound metabolic process;GO:0006950//response to stress;GO:0008150//…
CSS0007908	ARF	336	236	315	106	158	158	11.94	10.45	10.82	7.21	7.08	7.03	11.07	7.10667	-0.6394	0.000360685	0.00588599	ARF22	XP_028070574.1 auxin response factor 18 [Camellia sinensis]	-	-	-	-	GO:0005634//nucleus	GO:0003677//DNA binding	GO:0006355//regulation of transcription, DNA-templated;GO:0009725//response to hormone
CSS0002339	C2H2	1415	1132	1466	838	1229	1268	91.04	90.77	91.16	103.19	99.74	102.17	90.99	101.7	0.1605	0.000363083	0.00592016	Os01g0871200	KAF5961909.1 hypothetical protein HYC85_003118 [Camellia sinensis]	-	-	-	-	GO:0005575//cellular_component;GO:0005622//intracellular anatomical structure;GO:0005634//nucleus;GO:0043226//organelle;GO:0043227//membrane-bounded organelle;GO:0043229//intracellular organelle;GO:0043231//intracellular membrane-bounded organelle	GO:0003674//molecular_function;GO:0003676//nucleic acid binding;GO:0003700//DNA-binding transcription factor activity;GO:0005488//binding;GO:0043167//ion binding;GO:0043169//cation binding;GO:0046872//metal ion binding;GO:0097159//organic cyclic compound binding;GO:0140110//transcription regulator activity;GO:1901363//heterocyclic compound binding	GO:0006139//nucleobase-containing compound metabolic process;GO:0006351//transcription, DNA-templated;GO:0006355//regulation of transcription, DNA-templated;GO:0006725//cellular aromatic compound metabolic process;GO:0006807//nitrogen compound metabolic process;GO:0008150//biological_process;GO:0008152//metabolic process;GO:0009058//biosynthetic process;GO:0009059//macromolecule biosynthetic proc…
CSS0028165	bZIP	461	394	458	299	517	426	26.36	28.08	25.31	32.72	37.28	30.5	26.5833	33.5	0.3336	0.000367014	0.00597673	BZIP11	XP_028090424.1 bZIP transcription factor 11-like [Camellia sinensis]	-	-	-	-	GO:0005634//nucleus;GO:0005737//cytoplasm;GO:0031083//BLOC-1 complex	GO:0003700//DNA-binding transcription factor activity;GO:0005524//ATP binding;GO:0019901//protein kinase binding	GO:0006355//regulation of transcription, DNA-templated;GO:0006357//regulation of transcription by RNA polymerase II;GO:0006415//translational termination;GO:0006450//regulation of translational fidelity;GO:0007059//chromosome segregation;GO:0030261//chromosome condensation;GO:0043093//FtsZ-dependent cytokinesis;GO:0080009//mRNA methylation;GO:0090529//cell septum assembly
CSS0043281	MYB	170	131	186	114	220	192	3.84	3.69	4.07	4.93	6.28	5.44	3.86667	5.55	0.5214	0.000368628	0.00599549	MYB3R1	XP_028115691.1 transcription factor MYB3R-1-like [Camellia sinensis]	-	-	-	-	GO:0005634//nucleus	GO:0003676//nucleic acid binding;GO:0005524//ATP binding;GO:0016818//hydrolase activity, acting on acid anhydrides, in phosphorus-containing anhydrides	GO:0006338//chromatin remodeling
CSS0010981	ARF	1804	1339	1650	648	1107	994	44.1	40.79	39	30.32	34.13	30.43	41.2967	31.6267	-0.3849	0.000378802	0.00612764	ARF19	XP_028056270.1 LOW QUALITY PROTEIN: auxin response factor 19-like [Camellia sinensis]	Environmental Information Processing	Signal transduction	ko04075//Plant hormone signal transduction	K14486	GO:0005575//cellular_component;GO:0005622//intracellular anatomical structure;GO:0005634//nucleus;GO:0043226//organelle;GO:0043227//membrane-bounded organelle;GO:0043229//intracellular organelle;GO:0043231//intracellular membrane-bounded organelle	GO:0000981//DNA-binding transcription factor activity, RNA polymerase II-specific;GO:0003674//molecular_function;GO:0003676//nucleic acid binding;GO:0003677//DNA binding;GO:0003700//DNA-binding transcription factor activity;GO:0005488//binding;GO:0005515//protein binding;GO:0008270//zinc ion binding;GO:0043565//sequence-specific DNA binding;GO:0046983//protein dimerization activity;GO:0097159//or…	GO:0006139//nucleobase-containing compound metabolic process;GO:0006351//transcription, DNA-templated;GO:0006355//regulation of transcription, DNA-templated;GO:0006725//cellular aromatic compound metabolic process;GO:0006807//nitrogen compound metabolic process;GO:0007154//cell communication;GO:0007165//signal transduction;GO:0007275//multicellular organism development;GO:0008150//biological_proc…
CSS0049693	HD-ZIP	7	6	14	18	27	25	0.7	0.75	1.36	3.45	3.41	3.14	0.936667	3.33333	1.8314	0.00043322	0.00690171	ATHB-12	XP_028063940.1 LOW QUALITY PROTEIN: homeobox-leucine zipper protein ATHB-12-like [Camellia sinensis]	-	-	-	-	-	GO:0003677//DNA binding;GO:0043565//sequence-specific DNA binding	GO:0006355//regulation of transcription, DNA-templated
CSS0017069	TCP	54	69	85	70	95	105	2.98	4.74	4.53	7.39	6.61	7.25	4.08333	7.08333	0.7947	0.000435753	0.00693637	TCP13	XP_028123112.1 transcription factor TCP13-like [Camellia sinensis]	-	-	-	-	GO:0005575//cellular_component;GO:0005622//intracellular anatomical structure;GO:0005634//nucleus;GO:0005737//cytoplasm;GO:0009507//chloroplast;GO:0009536//plastid;GO:0043226//organelle;GO:0043227//membrane-bounded organelle;GO:0043229//intracellular organelle;GO:0043231//intracellular membrane-bounded organelle	GO:0003674//molecular_function;GO:0003676//nucleic acid binding;GO:0003677//DNA binding;GO:0003700//DNA-binding transcription factor activity;GO:0005488//binding;GO:0097159//organic cyclic compound binding;GO:0140110//transcription regulator activity;GO:1901363//heterocyclic compound binding	GO:0006139//nucleobase-containing compound metabolic process;GO:0006351//transcription, DNA-templated;GO:0006355//regulation of transcription, DNA-templated;GO:0006725//cellular aromatic compound metabolic process;GO:0006807//nitrogen compound metabolic process;GO:0007275//multicellular organism development;GO:0008150//biological_process;GO:0008152//metabolic process;GO:0009058//biosynthetic proc…
CSS0011589	bHLH	1664	1502	1963	744	1123	1146	72.05	81.06	82.15	61.65	61.33	62.14	78.42	61.7067	-0.3458	0.000443501	0.00702807	BHLH42	THG12663.1 hypothetical protein TEA_026790 [Camellia sinensis var. sinensis] [Camellia sinensis]	-	-	-	-	-	GO:0046983//protein dimerization activity	-
CSS0021699	bHLH	6	18	7	0	0	0	0.31	1.2	0.36	0	0	0	0.623333	0.001	-9.2839	0.000464682	0.00731898	BHLH63	XP_028054263.1 transcription factor HBI1-like [Camellia sinensis]	-	-	-	-	-	GO:0046983//protein dimerization activity	-
CSS0021684	WRKY	16	12	12	16	39	35	1.66	1.55	1.2	3.17	5.09	4.54	1.47	4.26667	1.5373	0.00048579	0.00759912	WRKY71	XP_028089465.1 WRKY transcription factor 23-like [Camellia sinensis]	-	-	-	-	-	GO:0003700//DNA-binding transcription factor activity;GO:0043565//sequence-specific DNA binding	GO:0006355//regulation of transcription, DNA-templated
CSS0031868	GRAS	424	338	423	257	423	421	15.55	15.45	14.99	18.04	19.56	19.33	15.33	18.9767	0.3079	0.000512502	0.00794981	SCL14	XP_028092078.1 scarecrow-like protein 33 [Camellia sinensis]	-	-	-	-	-	-	-
CSS0024718	LBD	25	20	19	31	41	42	2.14	2.13	1.57	5.08	4.42	4.5	1.94667	4.66667	1.2614	0.00053054	0.00817852	LBD37	XP_028123644.1 LOB domain-containing protein 37-like [Camellia sinensis]	-	-	-	-	-	-	-
CSS0026500	Dof	367	299	464	129	217	217	15.9	16.15	19.43	10.7	11.86	11.78	17.16	11.4467	-0.5841	0.000536079	0.0082432	CDF2	KAF5958547.1 hypothetical protein HYC85_005772 [Camellia sinensis]	-	-	-	-	-	GO:0003677//DNA binding	GO:0006355//regulation of transcription, DNA-templated
CSS0018654	bZIP	624	442	612	209	363	314	34.07	30.06	32.27	21.85	25	21.47	32.1333	22.7733	-0.4967	0.000600804	0.00913015	At4g06598	XP_028123552.1 uncharacterized protein At4g06598-like [Camellia sinensis]	-	-	-	-	GO:0031411//gas vesicle	GO:0003700//DNA-binding transcription factor activity	GO:0006260//DNA replication;GO:0006355//regulation of transcription, DNA-templated;GO:0031412//gas vesicle organization
CSS0017546	CO-like	860	626	874	326	512	464	46.75	42.41	45.92	33.91	35.1	31.59	45.0267	33.5333	-0.4252	0.000629088	0.00950426	COL16	XP_028088323.1 zinc finger protein CONSTANS-LIKE 16-like [Camellia sinensis]	-	-	-	-	GO:0005575//cellular_component;GO:0005622//intracellular anatomical structure;GO:0005634//nucleus;GO:0016020//membrane;GO:0043226//organelle;GO:0043227//membrane-bounded organelle;GO:0043229//intracellular organelle;GO:0043231//intracellular membrane-bounded organelle	GO:0003674//molecular_function;GO:0003700//DNA-binding transcription factor activity;GO:0005096//GTPase activator activity;GO:0005488//binding;GO:0005515//protein binding;GO:0008270//zinc ion binding;GO:0043167//ion binding;GO:0043169//cation binding;GO:0046872//metal ion binding;GO:0046914//transition metal ion binding;GO:0140110//transcription regulator activity	GO:0006355//regulation of transcription, DNA-templated;GO:0008150//biological_process;GO:0009889//regulation of biosynthetic process;GO:0010468//regulation of gene expression;GO:0010556//regulation of macromolecule biosynthetic process;GO:0019219//regulation of nucleobase-containing compound metabolic process;GO:0019222//regulation of metabolic process;GO:0031323//regulation of cellular metabolic…
CSS0030872	C2H2	132	104	132	27	43	70	9.31	9.14	9	3.64	3.83	6.18	9.15	4.55	-1.0079	0.000644279	0.00969235	--	XP_028069708.1 uncharacterized protein LOC114272245 [Camellia sinensis]	-	-	-	-	-	GO:0046332//SMAD binding	-
CSS0012838	ERF	872	655	1082	373	471	553	89.33	83.63	107.13	73.14	60.86	70.95	93.3633	68.3167	-0.4506	0.000700612	0.0104165	RAP2-3	XP_028119731.1 ethylene-responsive transcription factor RAP2-3 [Camellia sinensis]	-	-	-	-	GO:0005575//cellular_component;GO:0005622//intracellular anatomical structure;GO:0005634//nucleus;GO:0005737//cytoplasm;GO:0005886//plasma membrane;GO:0016020//membrane;GO:0043226//organelle;GO:0043227//membrane-bounded organelle;GO:0043229//intracellular organelle;GO:0043231//intracellular membrane-bounded organelle;GO:0071944//cell periphery	GO:0003674//molecular_function;GO:0003676//nucleic acid binding;GO:0003677//DNA binding;GO:0003700//DNA-binding transcription factor activity;GO:0005488//binding;GO:0043565//sequence-specific DNA binding;GO:0097159//organic cyclic compound binding;GO:0140110//transcription regulator activity;GO:1901363//heterocyclic compound binding	GO:0000160//phosphorelay signal transduction system;GO:0001101//response to acid chemical;GO:0006139//nucleobase-containing compound metabolic process;GO:0006351//transcription, DNA-templated;GO:0006355//regulation of transcription, DNA-templated;GO:0006725//cellular aromatic compound metabolic process;GO:0006807//nitrogen compound metabolic process;GO:0006950//response to stress;GO:0007154//cell…
CSS0004391	AP2	144	118	159	49	64	57	9.51	9.73	10.16	6.21	5.39	4.76	9.8	5.45333	-0.8456	0.000700722	0.0104165	RAP2-7	XP_028097115.1 APETALA2-like protein 3 isoform X1 [Camellia sinensis]	-	-	-	-	GO:0005575//cellular_component;GO:0005622//intracellular anatomical structure;GO:0005634//nucleus;GO:0043226//organelle;GO:0043227//membrane-bounded organelle;GO:0043229//intracellular organelle;GO:0043231//intracellular membrane-bounded organelle	GO:0003674//molecular_function;GO:0003676//nucleic acid binding;GO:0003677//DNA binding;GO:0003700//DNA-binding transcription factor activity;GO:0005488//binding;GO:0097159//organic cyclic compound binding;GO:0140110//transcription regulator activity;GO:1901363//heterocyclic compound binding	GO:0000003//reproduction;GO:0000160//phosphorelay signal transduction system;GO:0003002//regionalization;GO:0003006//developmental process involved in reproduction;GO:0006139//nucleobase-containing compound metabolic process;GO:0006351//transcription, DNA-templated;GO:0006355//regulation of transcription, DNA-templated;GO:0006725//cellular aromatic compound metabolic process;GO:0006807//nitrogen …
CSS0001915	MYB	1048	867	1106	448	635	649	67.7	69.8	69.05	55.39	51.74	52.51	68.85	53.2133	-0.3717	0.00073062	0.0108155	MYB16	XP_028111637.1 transcription factor MYB16-like isoform X1 [Camellia sinensis]	-	-	-	-	-	-	-
CSS0022783	HSF	176	122	191	138	206	167	12.62	10.97	13.29	18.96	18.72	15.03	12.2933	17.57	0.5152	0.000736526	0.0108988	HSFA4B	XP_028071580.1 heat stress transcription factor A-4b-like [Camellia sinensis]	-	-	-	-	-	GO:0003700//DNA-binding transcription factor activity;GO:0043565//sequence-specific DNA binding	GO:0006355//regulation of transcription, DNA-templated
CSS0008805	bZIP	223	213	275	177	253	268	11.64	13.86	13.87	17.68	16.66	17.52	13.1233	17.2867	0.3975	0.000824406	0.0120163	CPRF1	XP_028056737.1 common plant regulatory factor 1-like isoform X1 [Camellia sinensis]	-	-	-	-	GO:0005575//cellular_component;GO:0005622//intracellular anatomical structure;GO:0005634//nucleus;GO:0016021//integral component of membrane;GO:0043226//organelle;GO:0043227//membrane-bounded organelle;GO:0043229//intracellular organelle;GO:0043231//intracellular membrane-bounded organelle	GO:0003674//molecular_function;GO:0003676//nucleic acid binding;GO:0003677//DNA binding;GO:0003700//DNA-binding transcription factor activity;GO:0005488//binding;GO:0043565//sequence-specific DNA binding;GO:0097159//organic cyclic compound binding;GO:0140110//transcription regulator activity;GO:1901363//heterocyclic compound binding	GO:0006139//nucleobase-containing compound metabolic process;GO:0006260//DNA replication;GO:0006351//transcription, DNA-templated;GO:0006355//regulation of transcription, DNA-templated;GO:0006725//cellular aromatic compound metabolic process;GO:0006807//nitrogen compound metabolic process;GO:0008150//biological_process;GO:0008152//metabolic process;GO:0009058//biosynthetic process;GO:0009059//mac…
CSS0040105	C2H2	259	239	269	99	128	138	13.22	15.16	13.25	9.65	8.25	8.83	13.8767	8.91	-0.6392	0.000894007	0.0128811	--	XP_028124616.1 uncharacterized protein LOC114321634 [Camellia sinensis]	-	-	-	-	-	-	-
CSS0000442	MYB	10	16	9	15	32	36	1.37	2.73	1.19	3.93	5.52	6.17	1.76333	5.20667	1.5621	0.000937963	0.0134491	DIVARICATA	XP_028088296.1 transcription factor SRM1-like [Camellia sinensis]	-	-	-	-	GO:0000439//transcription factor TFIIH core complex;GO:0005575//cellular_component;GO:0005622//intracellular anatomical structure;GO:0005634//nucleus;GO:0005737//cytoplasm;GO:0005829//cytosol;GO:0043226//organelle;GO:0043227//membrane-bounded organelle;GO:0043229//intracellular organelle;GO:0043231//intracellular membrane-bounded organelle	GO:0001671//ATPase activator activity;GO:0003674//molecular_function;GO:0003676//nucleic acid binding;GO:0003677//DNA binding;GO:0003700//DNA-binding transcription factor activity;GO:0005488//binding;GO:0097159//organic cyclic compound binding;GO:1901363//heterocyclic compound binding	GO:0006139//nucleobase-containing compound metabolic process;GO:0006289//nucleotide-excision repair;GO:0006351//transcription, DNA-templated;GO:0006355//regulation of transcription, DNA-templated;GO:0006511//ubiquitin-dependent protein catabolic process;GO:0006725//cellular aromatic compound metabolic process;GO:0006807//nitrogen compound metabolic process;GO:0008150//biological_process;GO:000815…
CSS0029840	NAC	1651	1287	1776	946	1462	1433	63.96	62.14	66.49	70.14	71.44	69.52	64.1967	70.3667	0.1324	0.000977631	0.0139567	NAC078	XP_028125950.1 NAC domain-containing protein 78-like [Camellia sinensis]	-	-	-	-	GO:0005575//cellular_component;GO:0005622//intracellular anatomical structure;GO:0005634//nucleus;GO:0005737//cytoplasm;GO:0016020//membrane;GO:0016021//integral component of membrane;GO:0031224//intrinsic component of membrane;GO:0043226//organelle;GO:0043227//membrane-bounded organelle;GO:0043229//intracellular organelle;GO:0043231//intracellular membrane-bounded organelle	GO:0003674//molecular_function;GO:0003676//nucleic acid binding;GO:0003677//DNA binding;GO:0003700//DNA-binding transcription factor activity;GO:0005488//binding;GO:0097159//organic cyclic compound binding;GO:0140110//transcription regulator activity;GO:1901363//heterocyclic compound binding	GO:0006139//nucleobase-containing compound metabolic process;GO:0006351//transcription, DNA-templated;GO:0006355//regulation of transcription, DNA-templated;GO:0006725//cellular aromatic compound metabolic process;GO:0006807//nitrogen compound metabolic process;GO:0008150//biological_process;GO:0008152//metabolic process;GO:0009058//biosynthetic process;GO:0009059//macromolecule biosynthetic proc…
CSS0041051	GRAS	255	190	250	98	114	101	14.73	13.68	13.96	10.83	8.31	7.31	14.1233	8.81667	-0.6798	0.00107053	0.0150727	SHR	XP_028107745.1 protein SHORT-ROOT-like [Camellia sinensis]	-	-	-	-	GO:0005575//cellular_component;GO:0005622//intracellular anatomical structure;GO:0005634//nucleus;GO:0005737//cytoplasm;GO:0005768//endosome;GO:0005769//early endosome;GO:0005770//late endosome;GO:0012505//endomembrane system;GO:0031410//cytoplasmic vesicle;GO:0031982//vesicle;GO:0043226//organelle;GO:0043227//membrane-bounded organelle;GO:0043229//intracellular organelle;GO:0043231//intracellula…	GO:0003674//molecular_function;GO:0003676//nucleic acid binding;GO:0003677//DNA binding;GO:0003700//DNA-binding transcription factor activity;GO:0005488//binding;GO:0043565//sequence-specific DNA binding;GO:0097159//organic cyclic compound binding;GO:0140110//transcription regulator activity;GO:1901363//heterocyclic compound binding	GO:0003002//regionalization;GO:0006139//nucleobase-containing compound metabolic process;GO:0006351//transcription, DNA-templated;GO:0006355//regulation of transcription, DNA-templated;GO:0006725//cellular aromatic compound metabolic process;GO:0006807//nitrogen compound metabolic process;GO:0007275//multicellular organism development;GO:0007346//regulation of mitotic cell cycle;GO:0007389//patte…
CSS0014760	WOX	133	93	117	93	166	124	9.83	8.52	8.32	13.17	15.44	11.4	8.89	13.3367	0.5851	0.00114201	0.0159406	WOX8	XP_028109617.1 WUSCHEL-related homeobox 8 [Camellia sinensis]	-	-	-	-	GO:0005575//cellular_component;GO:0005622//intracellular anatomical structure;GO:0005634//nucleus;GO:0043226//organelle;GO:0043227//membrane-bounded organelle;GO:0043229//intracellular organelle;GO:0043231//intracellular membrane-bounded organelle	GO:0003674//molecular_function;GO:0003676//nucleic acid binding;GO:0003677//DNA binding;GO:0003700//DNA-binding transcription factor activity;GO:0004879//nuclear receptor activity;GO:0005488//binding;GO:0005496//steroid binding;GO:0097159//organic cyclic compound binding;GO:0140110//transcription regulator activity;GO:1901363//heterocyclic compound binding	GO:0006139//nucleobase-containing compound metabolic process;GO:0006351//transcription, DNA-templated;GO:0006355//regulation of transcription, DNA-templated;GO:0006725//cellular aromatic compound metabolic process;GO:0006807//nitrogen compound metabolic process;GO:0007275//multicellular organism development;GO:0008150//biological_process;GO:0008152//metabolic process;GO:0009058//biosynthetic proc…
CSS0004820	bHLH	725	554	717	423	701	619	25.46	24.25	24.34	28.44	31.06	27.23	24.6833	28.91	0.228	0.00115927	0.0161352	MYC2	XP_028103734.1 transcription factor MYC4-like [Camellia sinensis]	Environmental Information Processing;Environmental Information Processing	Signal transduction;Signal transduction	ko04075//Plant hormone signal transduction;ko04016//MAPK signaling pathway - plant	K13422;K13422	GO:0005575//cellular_component;GO:0005622//intracellular anatomical structure;GO:0005634//nucleus;GO:0043226//organelle;GO:0043227//membrane-bounded organelle;GO:0043229//intracellular organelle;GO:0043231//intracellular membrane-bounded organelle	GO:0003674//molecular_function;GO:0003676//nucleic acid binding;GO:0003677//DNA binding;GO:0005488//binding;GO:0005515//protein binding;GO:0046983//protein dimerization activity;GO:0097159//organic cyclic compound binding;GO:1901363//heterocyclic compound binding	GO:0006139//nucleobase-containing compound metabolic process;GO:0006351//transcription, DNA-templated;GO:0006355//regulation of transcription, DNA-templated;GO:0006725//cellular aromatic compound metabolic process;GO:0006807//nitrogen compound metabolic process;GO:0008150//biological_process;GO:0008152//metabolic process;GO:0009058//biosynthetic process;GO:0009059//macromolecule biosynthetic proc…
CSS0017722	BES1	172	126	181	104	186	214	10.82	9.88	11	12.52	14.76	16.86	10.5667	14.7133	0.4776	0.00125814	0.0172702	BEH4	XP_028056898.1 BES1/BZR1 homolog protein 4-like isoform X1 [Camellia sinensis]	-	-	-	-	-	GO:0003674//molecular_function;GO:0003676//nucleic acid binding;GO:0003677//DNA binding;GO:0003700//DNA-binding transcription factor activity;GO:0005488//binding;GO:0097159//organic cyclic compound binding;GO:0140110//transcription regulator activity;GO:1901363//heterocyclic compound binding	GO:0006139//nucleobase-containing compound metabolic process;GO:0006351//transcription, DNA-templated;GO:0006355//regulation of transcription, DNA-templated;GO:0006725//cellular aromatic compound metabolic process;GO:0006807//nitrogen compound metabolic process;GO:0007154//cell communication;GO:0007165//signal transduction;GO:0008150//biological_process;GO:0008152//metabolic process;GO:0009058//b…
CSS0014984	GRAS	65	49	75	53	93	88	2.01	1.89	2.24	3.14	3.63	3.41	2.04667	3.39333	0.7294	0.00127358	0.0174698	SCL28	XP_028054955.1 scarecrow-like protein 28 [Camellia sinensis]	-	-	-	-	GO:0005575//cellular_component;GO:0005622//intracellular anatomical structure;GO:0005634//nucleus;GO:0043226//organelle;GO:0043227//membrane-bounded organelle;GO:0043229//intracellular organelle;GO:0043231//intracellular membrane-bounded organelle	GO:0003674//molecular_function;GO:0003676//nucleic acid binding;GO:0003677//DNA binding;GO:0003700//DNA-binding transcription factor activity;GO:0005488//binding;GO:0043565//sequence-specific DNA binding;GO:0097159//organic cyclic compound binding;GO:0140110//transcription regulator activity;GO:1901363//heterocyclic compound binding	GO:0006139//nucleobase-containing compound metabolic process;GO:0006351//transcription, DNA-templated;GO:0006355//regulation of transcription, DNA-templated;GO:0006725//cellular aromatic compound metabolic process;GO:0006807//nitrogen compound metabolic process;GO:0007154//cell communication;GO:0007165//signal transduction;GO:0008150//biological_process;GO:0008152//metabolic process;GO:0009058//b…
CSS0038387	NAC	185	171	228	147	229	207	10.67	12.29	12.7	16.22	16.65	14.95	11.8867	15.94	0.4233	0.00127705	0.017499	NTL8	XP_028065019.1 NAC domain-containing protein 40-like [Camellia sinensis]	-	-	-	-	GO:0005575//cellular_component;GO:0005622//intracellular anatomical structure;GO:0005634//nucleus;GO:0005737//cytoplasm;GO:0005783//endoplasmic reticulum;GO:0005886//plasma membrane;GO:0012505//endomembrane system;GO:0016020//membrane;GO:0016021//integral component of membrane;GO:0031224//intrinsic component of membrane;GO:0043226//organelle;GO:0043227//membrane-bounded organelle;GO:0043229//intr…	GO:0003674//molecular_function;GO:0003676//nucleic acid binding;GO:0003677//DNA binding;GO:0003700//DNA-binding transcription factor activity;GO:0005488//binding;GO:0043565//sequence-specific DNA binding;GO:0097159//organic cyclic compound binding;GO:0140110//transcription regulator activity;GO:1901363//heterocyclic compound binding	GO:0000003//reproduction;GO:0001101//response to acid chemical;GO:0002376//immune system process;GO:0003006//developmental process involved in reproduction;GO:0006139//nucleobase-containing compound metabolic process;GO:0006351//transcription, DNA-templated;GO:0006355//regulation of transcription, DNA-templated;GO:0006508//proteolysis;GO:0006725//cellular aromatic compound metabolic process;GO:00…
CSS0025542	Trihelix	620	444	578	215	345	329	28.92	25.81	26.06	19.22	20.34	19.23	26.93	19.5967	-0.4586	0.00131629	0.0179922	At5g28300	XP_028091610.1 trihelix transcription factor GTL2 [Camellia sinensis]	-	-	-	-	GO:0000439//transcription factor TFIIH core complex;GO:0005575//cellular_component;GO:0005622//intracellular anatomical structure;GO:0005634//nucleus;GO:0016020//membrane;GO:0043226//organelle;GO:0043227//membrane-bounded organelle;GO:0043229//intracellular organelle;GO:0043231//intracellular membrane-bounded organelle	GO:0000976//transcription cis-regulatory region binding;GO:0001067//transcription regulatory region nucleic acid binding;GO:0003674//molecular_function;GO:0003676//nucleic acid binding;GO:0003677//DNA binding;GO:0003690//double-stranded DNA binding;GO:0003700//DNA-binding transcription factor activity;GO:0004970//ionotropic glutamate receptor activity;GO:0005488//binding;GO:0005515//protein bindi…	GO:0006139//nucleobase-containing compound metabolic process;GO:0006289//nucleotide-excision repair;GO:0006351//transcription, DNA-templated;GO:0006355//regulation of transcription, DNA-templated;GO:0006725//cellular aromatic compound metabolic process;GO:0006807//nitrogen compound metabolic process;GO:0008150//biological_process;GO:0008152//metabolic process;GO:0009058//biosynthetic process;GO:0…
CSS0045225	GATA	1479	1155	1338	578	906	804	69.62	67.8	60.86	52.04	53.79	47.39	66.0933	51.0733	-0.3719	0.00134212	0.0182746	GATA8	XP_028109479.1 GATA transcription factor 8-like [Camellia sinensis]	-	-	-	-	GO:0005575//cellular_component;GO:0005622//intracellular anatomical structure;GO:0005634//nucleus;GO:0005667//transcription regulator complex;GO:0032991//protein-containing complex;GO:0043226//organelle;GO:0043227//membrane-bounded organelle;GO:0043229//intracellular organelle;GO:0043231//intracellular membrane-bounded organelle	GO:0000976//transcription cis-regulatory region binding;GO:0000977//RNA polymerase II transcription regulatory region sequence-specific DNA binding;GO:0000981//DNA-binding transcription factor activity, RNA polymerase II-specific;GO:0001067//transcription regulatory region nucleic acid binding;GO:0001228//DNA-binding transcription activator activity, RNA polymerase II-specific;GO:0003674//molecul…	GO:0006139//nucleobase-containing compound metabolic process;GO:0006351//transcription, DNA-templated;GO:0006355//regulation of transcription, DNA-templated;GO:0006357//regulation of transcription by RNA polymerase II;GO:0006366//transcription by RNA polymerase II;GO:0006725//cellular aromatic compound metabolic process;GO:0006807//nitrogen compound metabolic process;GO:0007275//multicellular org…
CSS0003724	NAC	13	12	12	0	1	0	1.76	2.02	1.57	0	0.17	0	1.78333	0.0566667	-4.9759	0.00144339	0.019427	NAC104	XP_028059124.1 NAC domain-containing protein 104-like [Camellia sinensis]	-	-	-	-	GO:0005575//cellular_component;GO:0005622//intracellular anatomical structure;GO:0005634//nucleus;GO:0043226//organelle;GO:0043227//membrane-bounded organelle;GO:0043229//intracellular organelle;GO:0043231//intracellular membrane-bounded organelle	GO:0003674//molecular_function;GO:0003676//nucleic acid binding;GO:0003677//DNA binding;GO:0003700//DNA-binding transcription factor activity;GO:0005488//binding;GO:0097159//organic cyclic compound binding;GO:0140110//transcription regulator activity;GO:1901363//heterocyclic compound binding	GO:0006139//nucleobase-containing compound metabolic process;GO:0006351//transcription, DNA-templated;GO:0006355//regulation of transcription, DNA-templated;GO:0006725//cellular aromatic compound metabolic process;GO:0006807//nitrogen compound metabolic process;GO:0007275//multicellular organism development;GO:0008150//biological_process;GO:0008152//metabolic process;GO:0009058//biosynthetic proc…
CSS0042236	TALE	1265	967	1480	549	779	816	49.83	47.47	56.34	41.39	38.7	40.26	51.2133	40.1167	-0.3523	0.00149226	0.0200038	KNAT3	XP_028115052.1 homeobox protein knotted-1-like 3 [Camellia sinensis]	-	-	-	-	GO:0005634//nucleus	GO:0003677//DNA binding	GO:0006355//regulation of transcription, DNA-templated
CSS0006948	WRKY	20	2	7	0	0	0	2.16	0.23	0.76	0	0	0	1.05	0.001	-10.0362	0.00154959	0.0206443	WRKY39	AYA73390.1 WRKY transcription factor 39 [Camellia sinensis]	-	-	-	-	-	GO:0003700//DNA-binding transcription factor activity;GO:0043565//sequence-specific DNA binding	GO:0006355//regulation of transcription, DNA-templated;GO:0006397//mRNA processing;GO:0046660//female sex differentiation
CSS0016430	MYB	51	22	34	3	12	7	4.61	2.48	2.97	0.52	1.37	0.79	3.35333	0.893333	-1.9083	0.00158609	0.0210439	ODO1	XP_028127658.1 protein ODORANT1-like [Camellia sinensis]	-	-	-	-	GO:0005575//cellular_component;GO:0005622//intracellular anatomical structure;GO:0005634//nucleus;GO:0043226//organelle;GO:0043227//membrane-bounded organelle;GO:0043229//intracellular organelle;GO:0043231//intracellular membrane-bounded organelle	GO:0003674//molecular_function;GO:0003676//nucleic acid binding;GO:0003677//DNA binding;GO:0005488//binding;GO:0097159//organic cyclic compound binding;GO:1901363//heterocyclic compound binding	GO:0006139//nucleobase-containing compound metabolic process;GO:0006351//transcription, DNA-templated;GO:0006355//regulation of transcription, DNA-templated;GO:0006725//cellular aromatic compound metabolic process;GO:0006807//nitrogen compound metabolic process;GO:0008150//biological_process;GO:0008152//metabolic process;GO:0009058//biosynthetic process;GO:0009059//macromolecule biosynthetic proc…
CSS0029977	MYB	26	20	29	4	3	5	2.78	2.67	3	0.82	0.4	0.67	2.81667	0.63	-2.1606	0.00161955	0.0214256	MYB83	XP_028068093.1 transcription factor MYB46-like [Camellia sinensis]	-	-	-	-	GO:0005575//cellular_component;GO:0005622//intracellular anatomical structure;GO:0005634//nucleus;GO:0043226//organelle;GO:0043227//membrane-bounded organelle;GO:0043229//intracellular organelle;GO:0043231//intracellular membrane-bounded organelle	GO:0000981//DNA-binding transcription factor activity, RNA polymerase II-specific;GO:0001067//transcription regulatory region nucleic acid binding;GO:0003674//molecular_function;GO:0003676//nucleic acid binding;GO:0003677//DNA binding;GO:0003700//DNA-binding transcription factor activity;GO:0005488//binding;GO:0043565//sequence-specific DNA binding;GO:0097159//organic cyclic compound binding;GO:0…	GO:0001101//response to acid chemical;GO:0006139//nucleobase-containing compound metabolic process;GO:0006351//transcription, DNA-templated;GO:0006355//regulation of transcription, DNA-templated;GO:0006357//regulation of transcription by RNA polymerase II;GO:0006725//cellular aromatic compound metabolic process;GO:0006807//nitrogen compound metabolic process;GO:0006950//response to stress;GO:0006…
CSS0023097	ERF	47	30	37	6	8	13	6.11	4.86	4.65	1.49	1.31	2.12	5.20667	1.64	-1.6667	0.00172662	0.0226077	DREB3	XP_028101463.1 ethylene-responsive transcription factor ERF038-like [Camellia sinensis]	-	-	-	-	GO:0005575//cellular_component;GO:0005622//intracellular anatomical structure;GO:0005634//nucleus;GO:0043226//organelle;GO:0043227//membrane-bounded organelle;GO:0043229//intracellular organelle;GO:0043231//intracellular membrane-bounded organelle	GO:0003674//molecular_function;GO:0003676//nucleic acid binding;GO:0003677//DNA binding;GO:0003700//DNA-binding transcription factor activity;GO:0005488//binding;GO:0043565//sequence-specific DNA binding;GO:0097159//organic cyclic compound binding;GO:0140110//transcription regulator activity;GO:1901363//heterocyclic compound binding	GO:0000160//phosphorelay signal transduction system;GO:0006139//nucleobase-containing compound metabolic process;GO:0006351//transcription, DNA-templated;GO:0006355//regulation of transcription, DNA-templated;GO:0006725//cellular aromatic compound metabolic process;GO:0006807//nitrogen compound metabolic process;GO:0007154//cell communication;GO:0007165//signal transduction;GO:0008150//biological…
CSS0043454	GRAS	683	576	678	276	388	419	25.92	27.25	24.87	20.05	18.58	19.92	26.0133	19.5167	-0.4145	0.00186019	0.0240273	GAI1	XP_028067857.1 DELLA protein GAI1-like [Camellia sinensis]	Environmental Information Processing	Signal transduction	ko04075//Plant hormone signal transduction	K14494	GO:0005575//cellular_component;GO:0005622//intracellular anatomical structure;GO:0005634//nucleus;GO:0005643//nuclear pore;GO:0043226//organelle;GO:0043227//membrane-bounded organelle;GO:0043229//intracellular organelle;GO:0043231//intracellular membrane-bounded organelle	-	GO:0001101//response to acid chemical;GO:0006139//nucleobase-containing compound metabolic process;GO:0006351//transcription, DNA-templated;GO:0006355//regulation of transcription, DNA-templated;GO:0006725//cellular aromatic compound metabolic process;GO:0006807//nitrogen compound metabolic process;GO:0007154//cell communication;GO:0007165//signal transduction;GO:0008150//biological_process;GO:00…
CSS0005857	bHLH	71	84	104	67	129	110	10.14	14.96	14.36	18.32	23.24	19.68	13.1533	20.4133	0.6341	0.00190185	0.0244593	BHLH062	XP_028096797.1 transcription factor bHLH47-like [Camellia sinensis]	-	-	-	-	GO:0031514//motile cilium	GO:0043565//sequence-specific DNA binding;GO:0046983//protein dimerization activity	GO:0006355//regulation of transcription, DNA-templated;GO:0048870//cell motility
CSS0036319	C3H	794	708	795	460	787	753	26.73	29.7	25.85	29.64	33.42	31.73	27.4267	31.5967	0.2042	0.00197128	0.02525	At5g58620	XP_028086302.1 zinc finger CCCH domain-containing protein 66-like [Camellia sinensis]	-	-	-	-	-	GO:0003674//molecular_function;GO:0003676//nucleic acid binding;GO:0003677//DNA binding;GO:0003700//DNA-binding transcription factor activity;GO:0005488//binding;GO:0005515//protein binding;GO:0043167//ion binding;GO:0043169//cation binding;GO:0046872//metal ion binding;GO:0097159//organic cyclic compound binding;GO:0140110//transcription regulator activity;GO:1901363//heterocyclic compound bindi…	GO:0006355//regulation of transcription, DNA-templated;GO:0008150//biological_process;GO:0009889//regulation of biosynthetic process;GO:0010468//regulation of gene expression;GO:0010556//regulation of macromolecule biosynthetic process;GO:0019219//regulation of nucleobase-containing compound metabolic process;GO:0019222//regulation of metabolic process;GO:0031323//regulation of cellular metabolic…
CSS0015712	C3H	579	353	576	202	288	300	21.04	16.01	20.23	14.08	13.22	13.66	19.0933	13.6533	-0.4838	0.00208223	0.0264565	Os03g0698800	XP_028068109.1 zinc finger CCCH domain-containing protein 30-like [Camellia sinensis]	-	-	-	-	GO:0005575//cellular_component;GO:0005622//intracellular anatomical structure;GO:0005737//cytoplasm	GO:0003674//molecular_function;GO:0003676//nucleic acid binding;GO:0003677//DNA binding;GO:0003700//DNA-binding transcription factor activity;GO:0005488//binding;GO:0005515//protein binding;GO:0043167//ion binding;GO:0043169//cation binding;GO:0046872//metal ion binding;GO:0097159//organic cyclic compound binding;GO:0140110//transcription regulator activity;GO:1901363//heterocyclic compound bindi…	GO:0006355//regulation of transcription, DNA-templated;GO:0008150//biological_process;GO:0009889//regulation of biosynthetic process;GO:0010468//regulation of gene expression;GO:0010556//regulation of macromolecule biosynthetic process;GO:0019219//regulation of nucleobase-containing compound metabolic process;GO:0019222//regulation of metabolic process;GO:0031323//regulation of cellular metabolic…
CSS0014479	MYB	46	20	26	32	54	54	5.03	2.72	2.77	6.61	7.37	7.35	3.50667	7.11	1.0197	0.00213258	0.0270049	DIVARICATA	XP_028057623.1 transcription factor SRM1 [Camellia sinensis]	-	-	-	-	-	GO:0003700//DNA-binding transcription factor activity	GO:0006355//regulation of transcription, DNA-templated;GO:0006511//ubiquitin-dependent protein catabolic process
CSS0013278	Trihelix	273	179	351	110	113	139	20.13	16.45	25.01	15.52	10.51	12.83	20.53	12.9533	-0.6644	0.0021504	0.0271862	FIP2	XP_028116102.1 protein FIP2-like [Camellia sinensis]	-	-	-	-	GO:0005575//cellular_component;GO:0005622//intracellular anatomical structure;GO:0005634//nucleus;GO:0005737//cytoplasm;GO:0005773//vacuole;GO:0043226//organelle;GO:0043227//membrane-bounded organelle;GO:0043229//intracellular organelle;GO:0043231//intracellular membrane-bounded organelle	-	GO:0006355//regulation of transcription, DNA-templated
CSS0033657	ERF	38	25	48	35	67	53	4.23	3.47	5.16	7.45	9.4	7.38	4.28667	8.07667	0.9139	0.00225679	0.0282767	DREB3	KAF5932402.1 hypothetical protein HYC85_028573 [Camellia sinensis]	-	-	-	-	-	GO:0003700//DNA-binding transcription factor activity	GO:0006355//regulation of transcription, DNA-templated
CSS0020271	NF-YA	233	182	223	76	122	107	15.79	15.4	14.65	9.89	10.44	9.13	15.28	9.82	-0.6378	0.00225775	0.0282767	NFYA7	XP_028058629.1 nuclear transcription factor Y subunit A-7-like isoform X2 [Camellia sinensis]	-	-	-	-	GO:0005575//cellular_component;GO:0005622//intracellular anatomical structure;GO:0005634//nucleus;GO:0005667//transcription regulator complex;GO:0016602//CCAAT-binding factor complex;GO:0032991//protein-containing complex;GO:0043226//organelle;GO:0043227//membrane-bounded organelle;GO:0043229//intracellular organelle;GO:0043231//intracellular membrane-bounded organelle;GO:0090575//RNA polymerase …	GO:0003674//molecular_function;GO:0003676//nucleic acid binding;GO:0003677//DNA binding;GO:0003700//DNA-binding transcription factor activity;GO:0005488//binding;GO:0097159//organic cyclic compound binding;GO:0140110//transcription regulator activity;GO:1901363//heterocyclic compound binding	GO:0000003//reproduction;GO:0003006//developmental process involved in reproduction;GO:0006139//nucleobase-containing compound metabolic process;GO:0006351//transcription, DNA-templated;GO:0006355//regulation of transcription, DNA-templated;GO:0006725//cellular aromatic compound metabolic process;GO:0006807//nitrogen compound metabolic process;GO:0007275//multicellular organism development;GO:000…
CSS0038937	HD-ZIP	663	526	726	272	432	335	36.33	35.92	38.44	28.52	29.86	22.99	36.8967	27.1233	-0.444	0.00227975	0.0284689	HOX16	XP_028051762.1 homeobox-leucine zipper protein HAT5-like [Camellia sinensis]	-	-	-	-	GO:0005575//cellular_component;GO:0005622//intracellular anatomical structure;GO:0005634//nucleus;GO:0043226//organelle;GO:0043227//membrane-bounded organelle;GO:0043229//intracellular organelle;GO:0043231//intracellular membrane-bounded organelle	GO:0003674//molecular_function;GO:0003676//nucleic acid binding;GO:0003677//DNA binding;GO:0003700//DNA-binding transcription factor activity;GO:0005488//binding;GO:0005515//protein binding;GO:0042802//identical protein binding;GO:0042803//protein homodimerization activity;GO:0043565//sequence-specific DNA binding;GO:0046983//protein dimerization activity;GO:0097159//organic cyclic compound bindi…	GO:0006139//nucleobase-containing compound metabolic process;GO:0006260//DNA replication;GO:0006351//transcription, DNA-templated;GO:0006355//regulation of transcription, DNA-templated;GO:0006417//regulation of translation;GO:0006725//cellular aromatic compound metabolic process;GO:0006807//nitrogen compound metabolic process;GO:0006950//response to stress;GO:0006970//response to osmotic stress;G…
CSS0047404	ERF	2274	1812	2415	1079	1264	1458	201.93	200.55	207.26	183.38	141.58	162.15	203.247	162.37	-0.3239	0.00234142	0.0291557	ERF109	KAF5951735.1 hypothetical protein HYC85_009679 [Camellia sinensis]	-	-	-	-	GO:0005575//cellular_component;GO:0005622//intracellular anatomical structure;GO:0005634//nucleus;GO:0043226//organelle;GO:0043227//membrane-bounded organelle;GO:0043229//intracellular organelle;GO:0043231//intracellular membrane-bounded organelle	GO:0003674//molecular_function;GO:0003676//nucleic acid binding;GO:0003677//DNA binding;GO:0003700//DNA-binding transcription factor activity;GO:0005488//binding;GO:0097159//organic cyclic compound binding;GO:0140110//transcription regulator activity;GO:1901363//heterocyclic compound binding	GO:0000160//phosphorelay signal transduction system;GO:0006139//nucleobase-containing compound metabolic process;GO:0006351//transcription, DNA-templated;GO:0006355//regulation of transcription, DNA-templated;GO:0006725//cellular aromatic compound metabolic process;GO:0006807//nitrogen compound metabolic process;GO:0006950//response to stress;GO:0006952//defense response;GO:0007154//cell communic…
CSS0028688	ARF	256	193	239	85	124	126	7.16	6.72	6.46	4.55	4.37	4.41	6.78	4.44333	-0.6096	0.00239396	0.0297338	ARF22	XP_028086531.1 auxin response factor 18-like [Camellia sinensis]	-	-	-	-	GO:0005575//cellular_component;GO:0005622//intracellular anatomical structure;GO:0005634//nucleus;GO:0043226//organelle;GO:0043227//membrane-bounded organelle;GO:0043229//intracellular organelle;GO:0043231//intracellular membrane-bounded organelle	GO:0003674//molecular_function;GO:0003676//nucleic acid binding;GO:0003677//DNA binding;GO:0005488//binding;GO:0097159//organic cyclic compound binding;GO:1901363//heterocyclic compound binding	GO:0006139//nucleobase-containing compound metabolic process;GO:0006351//transcription, DNA-templated;GO:0006355//regulation of transcription, DNA-templated;GO:0006725//cellular aromatic compound metabolic process;GO:0006807//nitrogen compound metabolic process;GO:0007154//cell communication;GO:0007165//signal transduction;GO:0008150//biological_process;GO:0008152//metabolic process;GO:0009058//b…
CSS0019162	bHLH	38	29	30	34	48	57	1.88	1.79	1.44	3.23	3	3.54	1.70333	3.25667	0.935	0.00253624	0.0311921	BHLH137	KAF5932696.1 hypothetical protein HYC85_028867 [Camellia sinensis]	-	-	-	-	-	GO:0046983//protein dimerization activity	-
CSS0031448	ERF	4	2	7	10	10	23	0.47	0.29	0.83	2.33	1.48	3.39	0.53	2.4	2.179	0.0025843	0.031723	ERF071	XP_028069278.1 ethylene-responsive transcription factor RAP2-3-like [Camellia sinensis]	-	-	-	-	GO:0005575//cellular_component;GO:0005622//intracellular anatomical structure;GO:0005634//nucleus;GO:0016020//membrane;GO:0043226//organelle;GO:0043227//membrane-bounded organelle;GO:0043229//intracellular organelle;GO:0043231//intracellular membrane-bounded organelle	GO:0003674//molecular_function;GO:0003676//nucleic acid binding;GO:0003677//DNA binding;GO:0003700//DNA-binding transcription factor activity;GO:0005488//binding;GO:0009982//pseudouridine synthase activity;GO:0030269//tetrahydromethanopterin S-methyltransferase activity;GO:0097159//organic cyclic compound binding;GO:0140110//transcription regulator activity;GO:1901363//heterocyclic compound bindi…	GO:0000160//phosphorelay signal transduction system;GO:0001522//pseudouridine synthesis;GO:0006139//nucleobase-containing compound metabolic process;GO:0006351//transcription, DNA-templated;GO:0006355//regulation of transcription, DNA-templated;GO:0006725//cellular aromatic compound metabolic process;GO:0006807//nitrogen compound metabolic process;GO:0006814//sodium ion transport;GO:0006950//resp…
CSS0000733	ERF	132	124	137	108	134	170	20.05	23.46	20.08	31.21	25.66	32.37	21.1967	29.7467	0.4889	0.0026145	0.0320229	ERF1A	XP_028112381.1 ethylene-responsive transcription factor 1A-like [Camellia sinensis]	-	-	-	-	GO:0005575//cellular_component;GO:0005622//intracellular anatomical structure;GO:0005634//nucleus;GO:0043226//organelle;GO:0043227//membrane-bounded organelle;GO:0043229//intracellular organelle;GO:0043231//intracellular membrane-bounded organelle	GO:0003674//molecular_function;GO:0003676//nucleic acid binding;GO:0003677//DNA binding;GO:0003700//DNA-binding transcription factor activity;GO:0005488//binding;GO:0097159//organic cyclic compound binding;GO:0140110//transcription regulator activity;GO:1901363//heterocyclic compound binding	GO:0000160//phosphorelay signal transduction system;GO:0006139//nucleobase-containing compound metabolic process;GO:0006351//transcription, DNA-templated;GO:0006355//regulation of transcription, DNA-templated;GO:0006725//cellular aromatic compound metabolic process;GO:0006807//nitrogen compound metabolic process;GO:0006950//response to stress;GO:0006952//defense response;GO:0007154//cell communic…
CSS0005905	WRKY	235	170	199	133	246	221	16.31	14.72	13.35	17.71	21.6	19.22	14.7933	19.51	0.3993	0.00278045	0.0337472	WRKY11	XP_028113091.1 probable WRKY transcription factor 17 [Camellia sinensis]	-	-	-	-	GO:0005575//cellular_component;GO:0005622//intracellular anatomical structure;GO:0005634//nucleus;GO:0043226//organelle;GO:0043227//membrane-bounded organelle;GO:0043229//intracellular organelle;GO:0043231//intracellular membrane-bounded organelle	GO:0003674//molecular_function;GO:0003676//nucleic acid binding;GO:0003677//DNA binding;GO:0003700//DNA-binding transcription factor activity;GO:0005488//binding;GO:0005515//protein binding;GO:0005516//calmodulin binding;GO:0043565//sequence-specific DNA binding;GO:0097159//organic cyclic compound binding;GO:0140110//transcription regulator activity;GO:1901363//heterocyclic compound binding	GO:0006139//nucleobase-containing compound metabolic process;GO:0006351//transcription, DNA-templated;GO:0006355//regulation of transcription, DNA-templated;GO:0006725//cellular aromatic compound metabolic process;GO:0006807//nitrogen compound metabolic process;GO:0006950//response to stress;GO:0006952//defense response;GO:0008150//biological_process;GO:0008152//metabolic process;GO:0009058//bios…
CSS0041137	G2-like	104	93	112	34	45	46	4.98	5.55	5.19	3.12	2.72	2.76	5.24	2.86667	-0.8702	0.00280837	0.0340542	MYBC1	KAF5960496.1 hypothetical protein HYC85_001705 [Camellia sinensis]	-	-	-	-	GO:0005575//cellular_component;GO:0005622//intracellular anatomical structure;GO:0005634//nucleus;GO:0043226//organelle;GO:0043227//membrane-bounded organelle;GO:0043229//intracellular organelle;GO:0043231//intracellular membrane-bounded organelle	GO:0000156//phosphorelay response regulator activity;GO:0003674//molecular_function;GO:0003676//nucleic acid binding;GO:0003677//DNA binding;GO:0003700//DNA-binding transcription factor activity;GO:0005488//binding;GO:0060089//molecular transducer activity;GO:0097159//organic cyclic compound binding;GO:0140110//transcription regulator activity;GO:1901363//heterocyclic compound binding	GO:0000160//phosphorelay signal transduction system;GO:0001101//response to acid chemical;GO:0001763//morphogenesis of a branching structure;GO:0006139//nucleobase-containing compound metabolic process;GO:0006351//transcription, DNA-templated;GO:0006355//regulation of transcription, DNA-templated;GO:0006725//cellular aromatic compound metabolic process;GO:0006807//nitrogen compound metabolic proc…
CSS0042242	MYB_related	155	125	195	51	41	99	19.45	19.55	23.65	12.25	6.49	15.56	20.8833	11.4333	-0.8691	0.00282617	0.0342084	KUA1	XP_028076682.1 LOW QUALITY PROTEIN: transcription factor MYB1R1 [Camellia sinensis]	-	-	-	-	-	-	-
CSS0003673	NF-YA	78	70	82	27	19	33	6.59	7.37	6.7	4.37	2.03	3.49	6.88667	3.29667	-1.0628	0.00285272	0.0344737	NFYA10	KAF5937839.1 hypothetical protein HYC85_025345 [Camellia sinensis]	-	-	-	-	GO:0005575//cellular_component;GO:0005622//intracellular anatomical structure;GO:0005634//nucleus;GO:0005667//transcription regulator complex;GO:0016602//CCAAT-binding factor complex;GO:0032991//protein-containing complex;GO:0043226//organelle;GO:0043227//membrane-bounded organelle;GO:0043229//intracellular organelle;GO:0043231//intracellular membrane-bounded organelle;GO:0090575//RNA polymerase …	GO:0003674//molecular_function;GO:0003676//nucleic acid binding;GO:0003677//DNA binding;GO:0003700//DNA-binding transcription factor activity;GO:0005488//binding;GO:0097159//organic cyclic compound binding;GO:0140110//transcription regulator activity;GO:1901363//heterocyclic compound binding	GO:0006139//nucleobase-containing compound metabolic process;GO:0006351//transcription, DNA-templated;GO:0006355//regulation of transcription, DNA-templated;GO:0006725//cellular aromatic compound metabolic process;GO:0006807//nitrogen compound metabolic process;GO:0008150//biological_process;GO:0008152//metabolic process;GO:0009058//biosynthetic process;GO:0009059//macromolecule biosynthetic proc…
CSS0049912	bHLH	16	17	23	32	30	31	1.16	1.53	1.61	4.43	2.74	2.81	1.43333	3.32667	1.2147	0.00285917	0.0345302	BHLH123	XP_028079299.1 transcription factor bHLH123-like isoform X2 [Camellia sinensis]	-	-	-	-	GO:0005741//mitochondrial outer membrane	GO:0046983//protein dimerization activity	GO:0006886//intracellular protein transport
CSS0021525	MYB	113	100	155	43	57	52	6.78	7.49	9.04	4.98	4.32	3.91	7.77	4.40333	-0.8193	0.00288442	0.0348028	MYB86	XP_028060341.1 transcription factor MYB86-like [Camellia sinensis]	-	-	-	-	GO:0005575//cellular_component;GO:0005622//intracellular anatomical structure;GO:0005634//nucleus;GO:0043226//organelle;GO:0043227//membrane-bounded organelle;GO:0043229//intracellular organelle;GO:0043231//intracellular membrane-bounded organelle	GO:0000981//DNA-binding transcription factor activity, RNA polymerase II-specific;GO:0001067//transcription regulatory region nucleic acid binding;GO:0003674//molecular_function;GO:0003676//nucleic acid binding;GO:0003677//DNA binding;GO:0003700//DNA-binding transcription factor activity;GO:0005488//binding;GO:0043565//sequence-specific DNA binding;GO:0097159//organic cyclic compound binding;GO:0…	GO:0006139//nucleobase-containing compound metabolic process;GO:0006351//transcription, DNA-templated;GO:0006355//regulation of transcription, DNA-templated;GO:0006357//regulation of transcription by RNA polymerase II;GO:0006725//cellular aromatic compound metabolic process;GO:0006807//nitrogen compound metabolic process;GO:0008150//biological_process;GO:0008152//metabolic process;GO:0009058//bio…
CSS0033702	C2H2	23	24	38	3	9	5	1.88	2.45	3.01	0.47	0.93	0.51	2.44667	0.636667	-1.9422	0.00290105	0.034936	ZAT9	XP_028053857.1 zinc finger protein ZAT9-like [Camellia sinensis]	-	-	-	-	GO:0005575//cellular_component;GO:0005622//intracellular anatomical structure;GO:0005634//nucleus;GO:0043226//organelle;GO:0043227//membrane-bounded organelle;GO:0043229//intracellular organelle;GO:0043231//intracellular membrane-bounded organelle	GO:0001067//transcription regulatory region nucleic acid binding;GO:0003674//molecular_function;GO:0003676//nucleic acid binding;GO:0003677//DNA binding;GO:0003700//DNA-binding transcription factor activity;GO:0005488//binding;GO:0043167//ion binding;GO:0043169//cation binding;GO:0046872//metal ion binding;GO:0097159//organic cyclic compound binding;GO:0140110//transcription regulator activity;GO…	GO:0006139//nucleobase-containing compound metabolic process;GO:0006351//transcription, DNA-templated;GO:0006355//regulation of transcription, DNA-templated;GO:0006725//cellular aromatic compound metabolic process;GO:0006807//nitrogen compound metabolic process;GO:0008150//biological_process;GO:0008152//metabolic process;GO:0009058//biosynthetic process;GO:0009059//macromolecule biosynthetic proc…
CSS0023100	TALE	544	444	551	283	551	560	28.66	29.16	28.06	28.54	36.62	36.95	28.6267	34.0367	0.2497	0.00290175	0.034936	LET12	XP_028125159.1 homeobox protein knotted-1-like LET12 isoform X1 [Camellia sinensis]	-	-	-	-	GO:0005634//nucleus	GO:0003677//DNA binding	GO:0006355//regulation of transcription, DNA-templated
CSS0044548	NF-YA	350	282	390	125	191	220	18.96	19.04	20.42	12.96	13.05	14.93	19.4733	13.6467	-0.513	0.00290586	0.0349638	NFYA9	XP_028064900.1 nuclear transcription factor Y subunit A-1-like [Camellia sinensis]	-	-	-	-	GO:0005575//cellular_component;GO:0005622//intracellular anatomical structure;GO:0005634//nucleus;GO:0005667//transcription regulator complex;GO:0016602//CCAAT-binding factor complex;GO:0032991//protein-containing complex;GO:0043226//organelle;GO:0043227//membrane-bounded organelle;GO:0043229//intracellular organelle;GO:0043231//intracellular membrane-bounded organelle;GO:0090575//RNA polymerase …	GO:0003674//molecular_function;GO:0003676//nucleic acid binding;GO:0003677//DNA binding;GO:0003700//DNA-binding transcription factor activity;GO:0005488//binding;GO:0097159//organic cyclic compound binding;GO:0140110//transcription regulator activity;GO:1901363//heterocyclic compound binding	GO:0000003//reproduction;GO:0003006//developmental process involved in reproduction;GO:0006139//nucleobase-containing compound metabolic process;GO:0006351//transcription, DNA-templated;GO:0006355//regulation of transcription, DNA-templated;GO:0006725//cellular aromatic compound metabolic process;GO:0006807//nitrogen compound metabolic process;GO:0007275//multicellular organism development;GO:000…
CSS0037908	GRAS	182	110	127	120	168	152	5.59	4.23	3.77	7.06	6.54	5.87	4.53	6.49	0.5187	0.00292228	0.0351071	SCL28	XP_028070635.1 scarecrow-like protein 28 [Camellia sinensis]	-	-	-	-	GO:0005575//cellular_component;GO:0005622//intracellular anatomical structure;GO:0005634//nucleus;GO:0043226//organelle;GO:0043227//membrane-bounded organelle;GO:0043229//intracellular organelle;GO:0043231//intracellular membrane-bounded organelle	GO:0003674//molecular_function;GO:0003676//nucleic acid binding;GO:0003677//DNA binding;GO:0003700//DNA-binding transcription factor activity;GO:0005488//binding;GO:0043565//sequence-specific DNA binding;GO:0097159//organic cyclic compound binding;GO:0140110//transcription regulator activity;GO:1901363//heterocyclic compound binding	GO:0006139//nucleobase-containing compound metabolic process;GO:0006351//transcription, DNA-templated;GO:0006355//regulation of transcription, DNA-templated;GO:0006725//cellular aromatic compound metabolic process;GO:0006807//nitrogen compound metabolic process;GO:0007154//cell communication;GO:0007165//signal transduction;GO:0008150//biological_process;GO:0008152//metabolic process;GO:0009058//b…
CSS0037367	C3H	192	148	183	55	92	98	11.9	11.45	10.98	6.54	7.19	7.6	11.4433	7.11	-0.6866	0.00301637	0.0360482	At2g19810	XP_028056761.1 zinc finger CCCH domain-containing protein 20-like [Camellia sinensis]	-	-	-	-	GO:0005575//cellular_component;GO:0005886//plasma membrane;GO:0016020//membrane;GO:0071944//cell periphery	GO:0003674//molecular_function;GO:0003676//nucleic acid binding;GO:0003677//DNA binding;GO:0003700//DNA-binding transcription factor activity;GO:0005488//binding;GO:0043167//ion binding;GO:0043169//cation binding;GO:0046872//metal ion binding;GO:0097159//organic cyclic compound binding;GO:0140110//transcription regulator activity;GO:1901363//heterocyclic compound binding	GO:0006355//regulation of transcription, DNA-templated;GO:0008150//biological_process;GO:0009889//regulation of biosynthetic process;GO:0010468//regulation of gene expression;GO:0010556//regulation of macromolecule biosynthetic process;GO:0019219//regulation of nucleobase-containing compound metabolic process;GO:0019222//regulation of metabolic process;GO:0031323//regulation of cellular metabolic…
CSS0029869	bHLH	0	0	0	4	7	2	0	0	0	1.36	1.57	0.45	0.001	1.12667	10.1378	0.00319389	0.0378324	BHLH162	XP_028121201.1 transcription factor bHLH162-like isoform X1 [Camellia sinensis]	-	-	-	-	GO:0009317//acetyl-CoA carboxylase complex	GO:0003674//molecular_function;GO:0003989//acetyl-CoA carboxylase activity;GO:0008773//[protein-PII] uridylyltransferase activity;GO:0046983//protein dimerization activity	GO:0006633//fatty acid biosynthetic process;GO:0009306//protein secretion;GO:0018177//protein uridylylation
CSS0016938	C3H	250	207	252	172	237	257	12.22	12.61	11.9	16.09	14.61	15.73	12.2433	15.4767	0.3381	0.00322863	0.038151	At1g04990	XP_028077801.1 zinc finger CCCH domain-containing protein 3-like [Camellia sinensis]	-	-	-	-	-	GO:0046872//metal ion binding	-
CSS0027432	C3H	395	381	336	157	205	201	12.07	14.48	9.92	9.15	7.88	7.69	12.1567	8.24	-0.561	0.00325951	0.0384808	Os03g0698800	XP_028068109.1 zinc finger CCCH domain-containing protein 30-like [Camellia sinensis]	-	-	-	-	GO:0005575//cellular_component;GO:0005622//intracellular anatomical structure;GO:0005737//cytoplasm	GO:0003674//molecular_function;GO:0003676//nucleic acid binding;GO:0003677//DNA binding;GO:0003700//DNA-binding transcription factor activity;GO:0005488//binding;GO:0005515//protein binding;GO:0043167//ion binding;GO:0043169//cation binding;GO:0046872//metal ion binding;GO:0097159//organic cyclic compound binding;GO:0140110//transcription regulator activity;GO:1901363//heterocyclic compound bindi…	GO:0006355//regulation of transcription, DNA-templated;GO:0008150//biological_process;GO:0009889//regulation of biosynthetic process;GO:0010468//regulation of gene expression;GO:0010556//regulation of macromolecule biosynthetic process;GO:0019219//regulation of nucleobase-containing compound metabolic process;GO:0019222//regulation of metabolic process;GO:0031323//regulation of cellular metabolic…
CSS0032057	HB-PHD	374	274	403	241	317	392	11.78	10.75	12.26	14.53	12.56	15.46	11.5967	14.1833	0.2905	0.00332106	0.0390888	PRH	XP_028118478.1 pathogenesis-related homeodomain protein-like [Camellia sinensis]	-	-	-	-	GO:0005575//cellular_component;GO:0005622//intracellular anatomical structure;GO:0005634//nucleus;GO:0043226//organelle;GO:0043227//membrane-bounded organelle;GO:0043229//intracellular organelle;GO:0043231//intracellular membrane-bounded organelle	GO:0003674//molecular_function;GO:0003676//nucleic acid binding;GO:0003677//DNA binding;GO:0003700//DNA-binding transcription factor activity;GO:0005488//binding;GO:0043167//ion binding;GO:0043169//cation binding;GO:0043565//sequence-specific DNA binding;GO:0046872//metal ion binding;GO:0097159//organic cyclic compound binding;GO:0140110//transcription regulator activity;GO:1901363//heterocyclic …	GO:0001101//response to acid chemical;GO:0006139//nucleobase-containing compound metabolic process;GO:0006351//transcription, DNA-templated;GO:0006355//regulation of transcription, DNA-templated;GO:0006725//cellular aromatic compound metabolic process;GO:0006807//nitrogen compound metabolic process;GO:0007154//cell communication;GO:0007165//signal transduction;GO:0008150//biological_process;GO:00…
CSS0044169	bHLH	97	75	115	23	44	48	8.03	7.74	9.21	3.65	4.6	4.98	8.32667	4.41	-0.917	0.00364952	0.0424283	BHLH93	XP_028059786.1 transcription factor bHLH93-like [Camellia sinensis]	-	-	-	-	-	GO:0008773//[protein-PII] uridylyltransferase activity;GO:0046983//protein dimerization activity	GO:0018177//protein uridylylation
CSS0022907	ERF	41	34	51	51	49	62	4.45	4.6	5.35	10.59	6.7	8.42	4.8	8.57	0.8363	0.0036966	0.0428731	ERF055	KAF5942963.1 hypothetical protein HYC85_020605 [Camellia sinensis]	-	-	-	-	-	GO:0003700//DNA-binding transcription factor activity	GO:0006355//regulation of transcription, DNA-templated
CSS0007835	C2H2	51	19	28	7	6	8	7.77	3.61	4.12	2.04	1.15	1.53	5.16667	1.57333	-1.7154	0.00398095	0.0456401	ZAT5	THF94926.1 hypothetical protein TEA_010768 [Camellia sinensis var. sinensis] [Camellia sinensis]	-	-	-	-	-	GO:0016787//hydrolase activity	GO:0006351//transcription, DNA-templated
CSS0034532	NAC	17	17	19	26	26	36	1.94	2.38	2.07	5.6	3.69	5.07	2.13	4.78667	1.1682	0.00402004	0.0459933	NAC090	XP_028093890.1 NAC domain-containing protein 90-like [Camellia sinensis]	-	-	-	-	GO:0005575//cellular_component;GO:0005622//intracellular anatomical structure;GO:0005634//nucleus;GO:0043226//organelle;GO:0043227//membrane-bounded organelle;GO:0043229//intracellular organelle;GO:0043231//intracellular membrane-bounded organelle	GO:0003674//molecular_function;GO:0003676//nucleic acid binding;GO:0003677//DNA binding;GO:0003700//DNA-binding transcription factor activity;GO:0005488//binding;GO:0097159//organic cyclic compound binding;GO:0140110//transcription regulator activity;GO:1901363//heterocyclic compound binding	GO:0006139//nucleobase-containing compound metabolic process;GO:0006351//transcription, DNA-templated;GO:0006355//regulation of transcription, DNA-templated;GO:0006725//cellular aromatic compound metabolic process;GO:0006807//nitrogen compound metabolic process;GO:0008150//biological_process;GO:0008152//metabolic process;GO:0009058//biosynthetic process;GO:0009059//macromolecule biosynthetic proc…
CSS0041258	HD-ZIP	1458	1164	1484	621	951	902	54.54	54.27	53.66	44.46	44.87	42.26	54.1567	43.8633	-0.3041	0.00408046	0.0465886	GL2	XP_028054896.1 homeobox-leucine zipper protein GLABRA 2 [Camellia sinensis]	-	-	-	-	GO:0005575//cellular_component;GO:0005622//intracellular anatomical structure;GO:0005634//nucleus;GO:0005815//microtubule organizing center;GO:0005840//ribosome;GO:0043226//organelle;GO:0043227//membrane-bounded organelle;GO:0043229//intracellular organelle;GO:0043231//intracellular membrane-bounded organelle	GO:0003674//molecular_function;GO:0003676//nucleic acid binding;GO:0003677//DNA binding;GO:0003735//structural constituent of ribosome;GO:0003918//DNA topoisomerase type II (double strand cut, ATP-hydrolyzing) activity;GO:0005488//binding;GO:0005524//ATP binding;GO:0008289//lipid binding;GO:0043565//sequence-specific DNA binding;GO:0097159//organic cyclic compound binding;GO:1901363//heterocyclic…	GO:0006139//nucleobase-containing compound metabolic process;GO:0006265//DNA topological change;GO:0006338//chromatin remodeling;GO:0006351//transcription, DNA-templated;GO:0006355//regulation of transcription, DNA-templated;GO:0006412//translation;GO:0006725//cellular aromatic compound metabolic process;GO:0006807//nitrogen compound metabolic process;GO:0008150//biological_process;GO:0008152//me…
CSS0009758	Trihelix	4	8	9	0	0	0	0.44	0.95	0.84	0	0	0	0.743333	0.001	-9.5379	0.00411213	0.046909	ASR3	XP_028057600.1 trihelix transcription factor ASR3-like isoform X2 [Camellia sinensis]	-	-	-	-	GO:0005575//cellular_component;GO:0005622//intracellular anatomical structure;GO:0005634//nucleus;GO:0043226//organelle;GO:0043227//membrane-bounded organelle;GO:0043229//intracellular organelle;GO:0043231//intracellular membrane-bounded organelle	GO:0003674//molecular_function;GO:0003676//nucleic acid binding;GO:0003677//DNA binding;GO:0003700//DNA-binding transcription factor activity;GO:0005488//binding;GO:0005515//protein binding;GO:0042802//identical protein binding;GO:0042803//protein homodimerization activity;GO:0046983//protein dimerization activity;GO:0097159//organic cyclic compound binding;GO:0140110//transcription regulator act…	GO:0002237//response to molecule of bacterial origin;GO:0002682//regulation of immune system process;GO:0002683//negative regulation of immune system process;GO:0006139//nucleobase-containing compound metabolic process;GO:0006351//transcription, DNA-templated;GO:0006355//regulation of transcription, DNA-templated;GO:0006725//cellular aromatic compound metabolic process;GO:0006807//nitrogen compou…
CSS0027737	bHLH	176	128	188	47	89	93	15.59	14.13	16.09	7.97	9.94	10.31	15.27	9.40667	-0.6989	0.00416085	0.0473813	BHLH30	XP_028098584.1 putative transcription factor bHLH107 [Camellia sinensis]	-	-	-	-	-	GO:0008773//[protein-PII] uridylyltransferase activity;GO:0046983//protein dimerization activity	GO:0018177//protein uridylylation
CSS0031800	bZIP	886	643	928	310	592	495	57.94	52.4	58.65	38.8	48.83	40.54	56.33	42.7233	-0.3989	0.00425154	0.0481882	BZIP44	XP_028093163.1 bZIP transcription factor 11-like [Camellia sinensis]	-	-	-	-	-	GO:0003677//DNA binding;GO:0003700//DNA-binding transcription factor activity;GO:0005524//ATP binding	GO:0006355//regulation of transcription, DNA-templated;GO:0007059//chromosome segregation;GO:0030261//chromosome condensation;GO:0070206//protein trimerization
CSS0027174	AP2	139	84	131	45	38	59	13.48	10.15	12.28	8.35	4.65	7.16	11.97	6.72	-0.8329	0.00459565	0.0514883	At1g16060	THG22785.1 hypothetical protein TEA_012490 [Camellia sinensis var. sinensis] [Camellia sinensis]	-	-	-	-	-	GO:0003700//DNA-binding transcription factor activity	GO:0006355//regulation of transcription, DNA-templated
CSS0022692	ERF	405	325	507	270	372	460	42.21	42.22	51.07	53.86	48.91	60.05	45.1667	54.2733	0.265	0.00472427	0.0527772	ERF4	XP_028052601.1 ethylene-responsive transcription factor 8-like [Camellia sinensis]	-	-	-	-	GO:0005575//cellular_component;GO:0005622//intracellular anatomical structure;GO:0005634//nucleus;GO:0010007//magnesium chelatase complex;GO:0043226//organelle;GO:0043227//membrane-bounded organelle;GO:0043229//intracellular organelle;GO:0043231//intracellular membrane-bounded organelle	GO:0003674//molecular_function;GO:0003676//nucleic acid binding;GO:0003677//DNA binding;GO:0003700//DNA-binding transcription factor activity;GO:0005488//binding;GO:0016851//magnesium chelatase activity;GO:0016887//ATP hydrolysis activity;GO:0097159//organic cyclic compound binding;GO:0140110//transcription regulator activity;GO:1901363//heterocyclic compound binding	GO:0000160//phosphorelay signal transduction system;GO:0006139//nucleobase-containing compound metabolic process;GO:0006351//transcription, DNA-templated;GO:0006355//regulation of transcription, DNA-templated;GO:0006725//cellular aromatic compound metabolic process;GO:0006807//nitrogen compound metabolic process;GO:0006950//response to stress;GO:0006952//defense response;GO:0007154//cell communic…
CSS0035725	ERF	45	55	89	62	90	75	4.36	6.64	8.33	11.49	11	9.1	6.44333	10.53	0.7086	0.0048533	0.0538782	ERF2	XP_028111742.1 ethylene-responsive transcription factor 2-like [Camellia sinensis]	-	-	-	-	GO:0005575//cellular_component;GO:0005622//intracellular anatomical structure;GO:0005634//nucleus;GO:0043226//organelle;GO:0043227//membrane-bounded organelle;GO:0043229//intracellular organelle;GO:0043231//intracellular membrane-bounded organelle	GO:0003674//molecular_function;GO:0003676//nucleic acid binding;GO:0003677//DNA binding;GO:0003700//DNA-binding transcription factor activity;GO:0005488//binding;GO:0097159//organic cyclic compound binding;GO:0140110//transcription regulator activity;GO:1901363//heterocyclic compound binding	GO:0000003//reproduction;GO:0000160//phosphorelay signal transduction system;GO:0003006//developmental process involved in reproduction;GO:0006139//nucleobase-containing compound metabolic process;GO:0006351//transcription, DNA-templated;GO:0006355//regulation of transcription, DNA-templated;GO:0006725//cellular aromatic compound metabolic process;GO:0006807//nitrogen compound metabolic process;G…
CSS0036129	G2-like	91	85	98	26	48	37	5.27	6.14	5.49	2.88	3.51	2.69	5.63333	3.02667	-0.8963	0.00493015	0.0545445	MYR2	KAF5941277.1 hypothetical protein HYC85_022444 [Camellia sinensis]	-	-	-	-	GO:0005575//cellular_component;GO:0005622//intracellular anatomical structure;GO:0005634//nucleus;GO:0043226//organelle;GO:0043227//membrane-bounded organelle;GO:0043229//intracellular organelle;GO:0043231//intracellular membrane-bounded organelle	GO:0003674//molecular_function;GO:0003676//nucleic acid binding;GO:0003677//DNA binding;GO:0003700//DNA-binding transcription factor activity;GO:0005488//binding;GO:0097159//organic cyclic compound binding;GO:0140110//transcription regulator activity;GO:1901363//heterocyclic compound binding	GO:0000003//reproduction;GO:0003006//developmental process involved in reproduction;GO:0006139//nucleobase-containing compound metabolic process;GO:0006351//transcription, DNA-templated;GO:0006355//regulation of transcription, DNA-templated;GO:0006725//cellular aromatic compound metabolic process;GO:0006807//nitrogen compound metabolic process;GO:0007275//multicellular organism development;GO:000…
CSS0000623	LBD	36	32	45	9	11	11	3.03	3.35	3.66	1.45	1.17	1.16	3.34667	1.26	-1.4093	0.0049492	0.0547085	LOB	THG14547.1 hypothetical protein TEA_011124 [Camellia sinensis var. sinensis] [Camellia sinensis]	-	-	-	-	-	-	-
CSS0016109	ERF	295	266	367	218	299	320	21.85	24.6	26.27	30.96	27.95	29.69	24.24	29.5333	0.285	0.00502494	0.0554354	ERF5	KAF5947676.1 hypothetical protein HYC85_013633 [Camellia sinensis]	-	-	-	-	-	GO:0003700//DNA-binding transcription factor activity	GO:0006355//regulation of transcription, DNA-templated
CSS0034485	BES1	722	628	873	478	711	672	42.31	45.87	49.45	53.61	52.56	49.32	45.8767	51.83	0.176	0.00510511	0.0561384	BZR1	XP_028108147.1 protein BRASSINAZOLE-RESISTANT 1-like [Camellia sinensis]	Environmental Information Processing	Signal transduction	ko04075//Plant hormone signal transduction	K14503	-	-	-
CSS0032436	bZIP	178	125	148	49	83	75	14.48	12.67	11.64	7.64	8.52	7.66	12.93	7.94	-0.7035	0.0051514	0.0564939	BZIP9	XP_028113116.1 basic leucine zipper 9-like isoform X2 [Camellia sinensis]	-	-	-	-	GO:0005575//cellular_component;GO:0005622//intracellular anatomical structure;GO:0005634//nucleus;GO:0030867//rough endoplasmic reticulum membrane;GO:0043226//organelle;GO:0043227//membrane-bounded organelle;GO:0043229//intracellular organelle;GO:0043231//intracellular membrane-bounded organelle	GO:0003674//molecular_function;GO:0003676//nucleic acid binding;GO:0003677//DNA binding;GO:0003700//DNA-binding transcription factor activity;GO:0005488//binding;GO:0005515//protein binding;GO:0005524//ATP binding;GO:0042802//identical protein binding;GO:0042803//protein homodimerization activity;GO:0046982//protein heterodimerization activity;GO:0046983//protein dimerization activity;GO:0097159/…	GO:0001678//cellular glucose homeostasis;GO:0006139//nucleobase-containing compound metabolic process;GO:0006351//transcription, DNA-templated;GO:0006355//regulation of transcription, DNA-templated;GO:0006725//cellular aromatic compound metabolic process;GO:0006807//nitrogen compound metabolic process;GO:0007059//chromosome segregation;GO:0008150//biological_process;GO:0008152//metabolic process;…
CSS0023211	WRKY	145	93	114	103	135	126	10.67	8.53	8.11	14.51	12.54	11.62	9.10333	12.89	0.5018	0.0052975	0.0578166	WRKY23	XP_028117835.1 WRKY transcription factor 23-like isoform X2 [Camellia sinensis]	-	-	-	-	-	GO:0003700//DNA-binding transcription factor activity;GO:0043565//sequence-specific DNA binding	GO:0006355//regulation of transcription, DNA-templated
CSS0020296	ERF	482	408	557	315	440	491	49.7	52.43	55.51	62.16	57.22	63.4	52.5467	60.9267	0.2135	0.00533117	0.0580399	ERF3	XP_028053485.1 ethylene-responsive transcription factor 3-like [Camellia sinensis]	-	-	-	-	-	GO:0003700//DNA-binding transcription factor activity	GO:0006355//regulation of transcription, DNA-templated
CSS0026506	C2H2	714	528	760	422	656	601	54.22	49.98	55.78	61.34	62.84	57.16	53.3267	60.4467	0.1808	0.00572022	0.0613649	HDT1	XP_028063559.1 histone deacetylase HDT1-like [Camellia sinensis]	-	-	-	-	-	-	-
CSS0013789	NAC	66	37	64	51	66	80	5.67	3.96	5.32	8.39	7.15	8.61	4.98333	8.05	0.6919	0.00594617	0.06314	NAP2	XP_028086269.1 NAC domain-containing protein 2-like [Camellia sinensis]	-	-	-	-	GO:0005575//cellular_component;GO:0005622//intracellular anatomical structure;GO:0005634//nucleus;GO:0043226//organelle;GO:0043227//membrane-bounded organelle;GO:0043229//intracellular organelle;GO:0043231//intracellular membrane-bounded organelle	GO:0003674//molecular_function;GO:0003676//nucleic acid binding;GO:0003677//DNA binding;GO:0003700//DNA-binding transcription factor activity;GO:0005488//binding;GO:0097159//organic cyclic compound binding;GO:0140110//transcription regulator activity;GO:1901363//heterocyclic compound binding	GO:0000003//reproduction;GO:0003006//developmental process involved in reproduction;GO:0006139//nucleobase-containing compound metabolic process;GO:0006351//transcription, DNA-templated;GO:0006355//regulation of transcription, DNA-templated;GO:0006725//cellular aromatic compound metabolic process;GO:0006807//nitrogen compound metabolic process;GO:0007275//multicellular organism development;GO:000…
CSS0048476	bZIP	436	355	563	200	241	282	53.93	54.73	67.31	47.35	37.6	43.69	58.6567	42.88	-0.452	0.00625846	0.0659374	HY5	XP_028120847.1 transcription factor HY5 [Camellia sinensis]	Organismal Systems	Environmental adaptation	ko04712//Circadian rhythm - plant	K16241	GO:0000228//nuclear chromosome;GO:0000785//chromatin;GO:0000818//nuclear MIS12/MIND complex;GO:0005575//cellular_component;GO:0005622//intracellular anatomical structure;GO:0005634//nucleus;GO:0005667//transcription regulator complex;GO:0005694//chromosome;GO:0005737//cytoplasm;GO:0005815//microtubule organizing center;GO:0030867//rough endoplasmic reticulum membrane;GO:0031514//motile cilium;GO:…	GO:0000976//transcription cis-regulatory region binding;GO:0000977//RNA polymerase II transcription regulatory region sequence-specific DNA binding;GO:0000978//RNA polymerase II cis-regulatory region sequence-specific DNA binding;GO:0000981//DNA-binding transcription factor activity, RNA polymerase II-specific;GO:0000987//cis-regulatory region sequence-specific DNA binding;GO:0001067//transcripti…	GO:0000003//reproduction;GO:0000018//regulation of DNA recombination;GO:0000122//negative regulation of transcription by RNA polymerase II;GO:0000165//MAPK cascade;GO:0000280//nuclear division;GO:0006139//nucleobase-containing compound metabolic process;GO:0006259//DNA metabolic process;GO:0006310//DNA recombination;GO:0006323//DNA packaging;GO:0006325//chromatin organization;GO:0006333//chromati…
CSS0031776	MYB	195	124	235	75	95	81	12.05	9.55	14.03	8.87	7.4	6.27	11.8767	7.51333	-0.6606	0.00634288	0.0665934	MYB86	XP_028126248.1 transcription factor MYB86-like isoform X2 [Camellia sinensis]	-	-	-	-	GO:0005575//cellular_component;GO:0005622//intracellular anatomical structure;GO:0005634//nucleus;GO:0043226//organelle;GO:0043227//membrane-bounded organelle;GO:0043229//intracellular organelle;GO:0043231//intracellular membrane-bounded organelle	GO:0000981//DNA-binding transcription factor activity, RNA polymerase II-specific;GO:0001067//transcription regulatory region nucleic acid binding;GO:0003674//molecular_function;GO:0003676//nucleic acid binding;GO:0003677//DNA binding;GO:0003700//DNA-binding transcription factor activity;GO:0005488//binding;GO:0043565//sequence-specific DNA binding;GO:0097159//organic cyclic compound binding;GO:0…	GO:0006139//nucleobase-containing compound metabolic process;GO:0006351//transcription, DNA-templated;GO:0006355//regulation of transcription, DNA-templated;GO:0006357//regulation of transcription by RNA polymerase II;GO:0006725//cellular aromatic compound metabolic process;GO:0006807//nitrogen compound metabolic process;GO:0008150//biological_process;GO:0008152//metabolic process;GO:0009058//bio…
CSS0028076	bZIP	0	0	3	8	2	13	0	0	0.3	1.56	0.25	1.65	0.1	1.15333	3.5277	0.00637764	0.066868	BZIP9	XP_028113116.1 basic leucine zipper 9-like isoform X2 [Camellia sinensis]	-	-	-	-	GO:0005575//cellular_component;GO:0005622//intracellular anatomical structure;GO:0005634//nucleus;GO:0030867//rough endoplasmic reticulum membrane;GO:0043226//organelle;GO:0043227//membrane-bounded organelle;GO:0043229//intracellular organelle;GO:0043231//intracellular membrane-bounded organelle	GO:0003674//molecular_function;GO:0003676//nucleic acid binding;GO:0003677//DNA binding;GO:0003700//DNA-binding transcription factor activity;GO:0005488//binding;GO:0005515//protein binding;GO:0005524//ATP binding;GO:0042802//identical protein binding;GO:0042803//protein homodimerization activity;GO:0046982//protein heterodimerization activity;GO:0046983//protein dimerization activity;GO:0097159/…	GO:0001678//cellular glucose homeostasis;GO:0006139//nucleobase-containing compound metabolic process;GO:0006351//transcription, DNA-templated;GO:0006355//regulation of transcription, DNA-templated;GO:0006725//cellular aromatic compound metabolic process;GO:0006807//nitrogen compound metabolic process;GO:0007059//chromosome segregation;GO:0008150//biological_process;GO:0008152//metabolic process;…
CSS0033564	C2H2	577	497	740	442	537	566	40.64	43.63	50.37	59.58	47.7	49.92	44.88	52.4	0.2235	0.00655407	0.0683127	HDT1	XP_028097424.1 histone deacetylase HDT1-like [Camellia sinensis]	-	-	-	-	-	-	-
CSS0024614	WRKY	64	35	71	48	81	71	6.35	4.33	6.8	9.11	10.13	8.82	5.82667	9.35333	0.6828	0.006787	0.0702696	WRKY69	XP_028077632.1 probable WRKY transcription factor 65 [Camellia sinensis]	-	-	-	-	GO:0005575//cellular_component;GO:0005622//intracellular anatomical structure;GO:0005634//nucleus;GO:0043226//organelle;GO:0043227//membrane-bounded organelle;GO:0043229//intracellular organelle;GO:0043231//intracellular membrane-bounded organelle	GO:0003674//molecular_function;GO:0003676//nucleic acid binding;GO:0003677//DNA binding;GO:0003700//DNA-binding transcription factor activity;GO:0005488//binding;GO:0043565//sequence-specific DNA binding;GO:0097159//organic cyclic compound binding;GO:0140110//transcription regulator activity;GO:1901363//heterocyclic compound binding	GO:0006139//nucleobase-containing compound metabolic process;GO:0006351//transcription, DNA-templated;GO:0006355//regulation of transcription, DNA-templated;GO:0006725//cellular aromatic compound metabolic process;GO:0006807//nitrogen compound metabolic process;GO:0008150//biological_process;GO:0008152//metabolic process;GO:0009058//biosynthetic process;GO:0009059//macromolecule biosynthetic proc…
CSS0043091	C3H	416	355	344	157	212	226	38.81	41.26	31	28.01	24.96	26.42	37.0233	26.4633	-0.4844	0.00764627	0.0773941	At2g19810	XP_028056761.1 zinc finger CCCH domain-containing protein 20-like [Camellia sinensis]	-	-	-	-	GO:0005575//cellular_component;GO:0005886//plasma membrane;GO:0016020//membrane;GO:0071944//cell periphery	GO:0003674//molecular_function;GO:0003676//nucleic acid binding;GO:0003677//DNA binding;GO:0003700//DNA-binding transcription factor activity;GO:0005488//binding;GO:0043167//ion binding;GO:0043169//cation binding;GO:0046872//metal ion binding;GO:0097159//organic cyclic compound binding;GO:0140110//transcription regulator activity;GO:1901363//heterocyclic compound binding	GO:0006355//regulation of transcription, DNA-templated;GO:0008150//biological_process;GO:0009889//regulation of biosynthetic process;GO:0010468//regulation of gene expression;GO:0010556//regulation of macromolecule biosynthetic process;GO:0019219//regulation of nucleobase-containing compound metabolic process;GO:0019222//regulation of metabolic process;GO:0031323//regulation of cellular metabolic…
CSS0027631	G2-like	323	259	373	112	202	198	24.13	24.11	26.93	16.01	19.03	18.52	25.0567	17.8533	-0.489	0.00772013	0.0780198	PHL3	KAF5943457.1 hypothetical protein HYC85_017534 [Camellia sinensis]	-	-	-	-	GO:0005575//cellular_component;GO:0005622//intracellular anatomical structure;GO:0005634//nucleus;GO:0043226//organelle;GO:0043227//membrane-bounded organelle;GO:0043229//intracellular organelle;GO:0043231//intracellular membrane-bounded organelle	GO:0003674//molecular_function;GO:0003676//nucleic acid binding;GO:0003677//DNA binding;GO:0003700//DNA-binding transcription factor activity;GO:0005488//binding;GO:0097159//organic cyclic compound binding;GO:0140110//transcription regulator activity;GO:1901363//heterocyclic compound binding	GO:0000003//reproduction;GO:0003006//developmental process involved in reproduction;GO:0006139//nucleobase-containing compound metabolic process;GO:0006351//transcription, DNA-templated;GO:0006355//regulation of transcription, DNA-templated;GO:0006725//cellular aromatic compound metabolic process;GO:0006807//nitrogen compound metabolic process;GO:0007275//multicellular organism development;GO:000…
CSS0028837	VOZ	280	204	306	158	275	292	20.09	18.24	21.22	21.7	24.89	26.24	19.85	24.2767	0.2904	0.00778224	0.0785862	VOZ1	XP_028085754.1 transcription factor VOZ1-like [Camellia sinensis]	-	-	-	-	-	-	-
CSS0018542	Nin-like	160	133	201	128	181	164	8.02	8.31	9.76	12.29	11.45	10.3	8.69667	11.3467	0.3837	0.00778981	0.0786219	NLP6	XP_028102233.1 protein NLP6-like isoform X1 [Camellia sinensis]	-	-	-	-	-	GO:0003677//DNA binding;GO:0003700//DNA-binding transcription factor activity;GO:0005515//protein binding	GO:0006313//transposition, DNA-mediated;GO:0006355//regulation of transcription, DNA-templated;GO:0015074//DNA integration
CSS0045918	MYB	29	9	19	2	4	3	2.83	1.09	1.79	0.37	0.43	0.37	1.90333	0.39	-2.287	0.0079335	0.0797616	MYB83	XP_028091328.1 transcription factor MYB83-like [Camellia sinensis]	-	-	-	-	GO:0005575//cellular_component;GO:0005622//intracellular anatomical structure;GO:0005634//nucleus;GO:0043226//organelle;GO:0043227//membrane-bounded organelle;GO:0043229//intracellular organelle;GO:0043231//intracellular membrane-bounded organelle	GO:0000981//DNA-binding transcription factor activity, RNA polymerase II-specific;GO:0001067//transcription regulatory region nucleic acid binding;GO:0003674//molecular_function;GO:0003676//nucleic acid binding;GO:0003677//DNA binding;GO:0003700//DNA-binding transcription factor activity;GO:0005488//binding;GO:0043565//sequence-specific DNA binding;GO:0097159//organic cyclic compound binding;GO:0…	GO:0001101//response to acid chemical;GO:0006139//nucleobase-containing compound metabolic process;GO:0006351//transcription, DNA-templated;GO:0006355//regulation of transcription, DNA-templated;GO:0006357//regulation of transcription by RNA polymerase II;GO:0006725//cellular aromatic compound metabolic process;GO:0006807//nitrogen compound metabolic process;GO:0006950//response to stress;GO:0006…
CSS0028457	MYB	28	30	43	4	5	17	3.94	5.26	5.84	1.08	0.89	2.99	5.01333	1.65333	-1.6004	0.00807979	0.0809862	MYB3	XP_028078541.1 transcription factor MYB114-like [Camellia sinensis]	-	-	-	-	-	-	-
CSS0050232	NF-YB	436	318	598	351	367	492	42.15	38.31	55.87	64.94	44.75	59.57	45.4433	56.42	0.3121	0.0080921	0.0810001	NFYB3	XP_028053637.1 nuclear transcription factor Y subunit B-3-like [Camellia sinensis]	-	-	-	-	GO:0005575//cellular_component;GO:0005622//intracellular anatomical structure;GO:0005634//nucleus;GO:0043226//organelle;GO:0043227//membrane-bounded organelle;GO:0043229//intracellular organelle;GO:0043231//intracellular membrane-bounded organelle	GO:0003674//molecular_function;GO:0003676//nucleic acid binding;GO:0003677//DNA binding;GO:0003700//DNA-binding transcription factor activity;GO:0005488//binding;GO:0005515//protein binding;GO:0043565//sequence-specific DNA binding;GO:0046982//protein heterodimerization activity;GO:0046983//protein dimerization activity;GO:0097159//organic cyclic compound binding;GO:0140110//transcription regulat…	GO:0006139//nucleobase-containing compound metabolic process;GO:0006351//transcription, DNA-templated;GO:0006355//regulation of transcription, DNA-templated;GO:0006725//cellular aromatic compound metabolic process;GO:0006807//nitrogen compound metabolic process;GO:0008150//biological_process;GO:0008152//metabolic process;GO:0009058//biosynthetic process;GO:0009059//macromolecule biosynthetic proc…
CSS0026069	bZIP	40	48	65	14	16	21	2.94	4.4	4.62	1.97	1.48	1.93	3.98667	1.79333	-1.1525	0.00821739	0.0819169	RF2b	THG07648.1 hypothetical protein TEA_024220 [Camellia sinensis var. sinensis] [Camellia sinensis]	-	-	-	-	GO:0005575//cellular_component;GO:0005622//intracellular anatomical structure;GO:0005634//nucleus;GO:0005654//nucleoplasm;GO:0005737//cytoplasm;GO:0005815//microtubule organizing center;GO:0031974//membrane-enclosed lumen;GO:0031981//nuclear lumen;GO:0043226//organelle;GO:0043227//membrane-bounded organelle;GO:0043229//intracellular organelle;GO:0043231//intracellular membrane-bounded organelle;G…	GO:0003674//molecular_function;GO:0003676//nucleic acid binding;GO:0003677//DNA binding;GO:0003700//DNA-binding transcription factor activity;GO:0005488//binding;GO:0005515//protein binding;GO:0043621//protein self-association;GO:0097159//organic cyclic compound binding;GO:0140110//transcription regulator activity;GO:1901363//heterocyclic compound binding	GO:0006139//nucleobase-containing compound metabolic process;GO:0006351//transcription, DNA-templated;GO:0006355//regulation of transcription, DNA-templated;GO:0006725//cellular aromatic compound metabolic process;GO:0006807//nitrogen compound metabolic process;GO:0008150//biological_process;GO:0008152//metabolic process;GO:0009058//biosynthetic process;GO:0009059//macromolecule biosynthetic proc…
CSS0000647	ERF	193	144	198	53	107	103	8.51	7.91	8.43	4.47	5.95	5.69	8.28333	5.37	-0.6253	0.00838554	0.0832055	ERF053	XP_028071708.1 ethylene-responsive transcription factor ERF054-like [Camellia sinensis]	-	-	-	-	GO:0005575//cellular_component;GO:0005622//intracellular anatomical structure;GO:0005634//nucleus;GO:0005737//cytoplasm;GO:0043226//organelle;GO:0043227//membrane-bounded organelle;GO:0043229//intracellular organelle;GO:0043231//intracellular membrane-bounded organelle	GO:0003674//molecular_function;GO:0003676//nucleic acid binding;GO:0003677//DNA binding;GO:0003700//DNA-binding transcription factor activity;GO:0005488//binding;GO:0005506//iron ion binding;GO:0043565//sequence-specific DNA binding;GO:0097159//organic cyclic compound binding;GO:0140110//transcription regulator activity;GO:1901363//heterocyclic compound binding	GO:0000160//phosphorelay signal transduction system;GO:0006139//nucleobase-containing compound metabolic process;GO:0006351//transcription, DNA-templated;GO:0006355//regulation of transcription, DNA-templated;GO:0006725//cellular aromatic compound metabolic process;GO:0006807//nitrogen compound metabolic process;GO:0006950//response to stress;GO:0006970//response to osmotic stress;GO:0007154//cel…
CSS0044519	GATA	61	52	82	12	24	36	8.57	9.11	11.14	3.23	4.25	6.34	9.60667	4.60667	-1.0603	0.0084438	0.0835741	GATA15	XP_028059000.1 GATA transcription factor 16-like [Camellia sinensis]	-	-	-	-	-	GO:0008270//zinc ion binding;GO:0043565//sequence-specific DNA binding	GO:0006355//regulation of transcription, DNA-templated
CSS0000701	GRAS	300	276	313	114	188	173	11.4	13.07	11.49	8.29	9.01	8.25	11.9867	8.51667	-0.4931	0.00851868	0.0841639	SCL6	XP_028068414.1 scarecrow-like protein 6 [Camellia sinensis]	-	-	-	-	-	-	-
CSS0027051	C2H2	78	45	79	20	27	28	7.43	5.34	7.27	3.65	3.24	3.34	6.68	3.41	-0.9701	0.00867611	0.0853089	ZAT9	XP_028063607.1 zinc finger protein ZAT1-like [Camellia sinensis]	-	-	-	-	-	GO:0003677//DNA binding	GO:0006355//regulation of transcription, DNA-templated
CSS0027686	MYB	41	20	66	4	14	17	5.24	3.19	8.15	0.98	2.26	2.72	5.52667	1.98667	-1.4761	0.00870452	0.0855018	MYB4	XP_028086744.1 transcription factor MYB114-like [Camellia sinensis]	-	-	-	-	GO:0005575//cellular_component;GO:0005622//intracellular anatomical structure;GO:0005634//nucleus;GO:0043226//organelle;GO:0043227//membrane-bounded organelle;GO:0043229//intracellular organelle;GO:0043231//intracellular membrane-bounded organelle	GO:0000166//nucleotide binding;GO:0000981//DNA-binding transcription factor activity, RNA polymerase II-specific;GO:0001067//transcription regulatory region nucleic acid binding;GO:0003674//molecular_function;GO:0003676//nucleic acid binding;GO:0003677//DNA binding;GO:0003700//DNA-binding transcription factor activity;GO:0005488//binding;GO:0005524//ATP binding;GO:0017076//purine nucleotide bindi…	GO:0006082//organic acid metabolic process;GO:0006139//nucleobase-containing compound metabolic process;GO:0006351//transcription, DNA-templated;GO:0006355//regulation of transcription, DNA-templated;GO:0006357//regulation of transcription by RNA polymerase II;GO:0006629//lipid metabolic process;GO:0006631//fatty acid metabolic process;GO:0006633//fatty acid biosynthetic process;GO:0006725//cellu…
CSS0012308	MYB	211	150	198	65	102	111	19.29	17.09	17.49	11.37	11.76	12.71	17.9567	11.9467	-0.5879	0.0090781	0.0883235	MYB26	XP_028058294.1 transcription factor MYB41-like [Camellia sinensis]	-	-	-	-	GO:0005575//cellular_component;GO:0005622//intracellular anatomical structure;GO:0005634//nucleus;GO:0043226//organelle;GO:0043227//membrane-bounded organelle;GO:0043229//intracellular organelle;GO:0043231//intracellular membrane-bounded organelle	GO:0000981//DNA-binding transcription factor activity, RNA polymerase II-specific;GO:0001067//transcription regulatory region nucleic acid binding;GO:0003674//molecular_function;GO:0003676//nucleic acid binding;GO:0003677//DNA binding;GO:0003700//DNA-binding transcription factor activity;GO:0005488//binding;GO:0043565//sequence-specific DNA binding;GO:0097159//organic cyclic compound binding;GO:0…	GO:0001101//response to acid chemical;GO:0006139//nucleobase-containing compound metabolic process;GO:0006351//transcription, DNA-templated;GO:0006355//regulation of transcription, DNA-templated;GO:0006357//regulation of transcription by RNA polymerase II;GO:0006725//cellular aromatic compound metabolic process;GO:0006807//nitrogen compound metabolic process;GO:0008150//biological_process;GO:0008…
CSS0001911	ERF	7	4	5	9	14	17	0.99	0.71	0.68	2.44	2.5	3.01	0.793333	2.65	1.74	0.00908341	0.088353	ERF1A	XP_028116784.1 ethylene-responsive transcription factor 2-like [Camellia sinensis]	-	-	-	-	-	GO:0003700//DNA-binding transcription factor activity	GO:0006355//regulation of transcription, DNA-templated
CSS0049111	bZIP	474	337	479	292	421	392	26.67	23.63	26.05	31.45	29.88	27.62	25.45	29.65	0.2204	0.00922497	0.0894169	CPRF2	XP_028098786.1 light-inducible protein CPRF2-like [Camellia sinensis]	-	-	-	-	GO:0005737//cytoplasm	GO:0003677//DNA binding;GO:0003700//DNA-binding transcription factor activity;GO:0005524//ATP binding	GO:0006355//regulation of transcription, DNA-templated;GO:0006357//regulation of transcription by RNA polymerase II;GO:0007059//chromosome segregation;GO:0030261//chromosome condensation;GO:0043093//FtsZ-dependent cytokinesis;GO:0090529//cell septum assembly
CSS0019766	C2H2	559	524	682	240	398	376	23.45	27.4	27.65	19.27	21.06	19.76	26.1667	20.03	-0.3856	0.00948041	0.0913464	IDD7	THF95280.1 hypothetical protein TEA_020075 [Camellia sinensis var. sinensis] [Camellia sinensis]	-	-	-	-	GO:0030127//COPII vesicle coat	GO:0003677//DNA binding;GO:0008270//zinc ion binding	GO:0006886//intracellular protein transport;GO:0006888//endoplasmic reticulum to Golgi vesicle-mediated transport
CSS0046494	HB-other	171	150	214	52	110	101	8.22	8.99	9.95	4.79	6.67	6.08	9.05333	5.84667	-0.6308	0.00953571	0.0917883	RLT1	XP_028074602.1 homeobox-DDT domain protein RLT1 isoform X1 [Camellia sinensis]	-	-	-	-	GO:0000922//spindle pole;GO:0005575//cellular_component;GO:0005622//intracellular anatomical structure;GO:0005634//nucleus;GO:0005654//nucleoplasm;GO:0005730//nucleolus;GO:0005737//cytoplasm;GO:0005813//centrosome;GO:0005815//microtubule organizing center;GO:0005819//spindle;GO:0005829//cytosol;GO:0005856//cytoskeleton;GO:0015630//microtubule cytoskeleton;GO:0031616//spindle pole centrosome;GO:00…	GO:0001067//transcription regulatory region nucleic acid binding;GO:0003674//molecular_function;GO:0003676//nucleic acid binding;GO:0003677//DNA binding;GO:0003712//transcription coregulator activity;GO:0003713//transcription coactivator activity;GO:0003723//RNA binding;GO:0004857//enzyme inhibitor activity;GO:0004860//protein kinase inhibitor activity;GO:0005488//binding;GO:0005515//protein bind…	GO:0000226//microtubule cytoskeleton organization;GO:0001932//regulation of protein phosphorylation;GO:0001933//negative regulation of protein phosphorylation;GO:0006139//nucleobase-containing compound metabolic process;GO:0006259//DNA metabolic process;GO:0006281//DNA repair;GO:0006323//DNA packaging;GO:0006325//chromatin organization;GO:0006333//chromatin assembly or disassembly;GO:0006334//nuc…
CSS0013312	ERF	706	607	779	462	653	615	60.79	65.22	64.91	76.13	70.93	66.39	63.64	71.15	0.1609	0.00970884	0.0929945	ERF109	XP_028060423.1 ethylene-responsive transcription factor ERF109-like [Camellia sinensis]	-	-	-	-	GO:0005575//cellular_component;GO:0005622//intracellular anatomical structure;GO:0005634//nucleus;GO:0043226//organelle;GO:0043227//membrane-bounded organelle;GO:0043229//intracellular organelle;GO:0043231//intracellular membrane-bounded organelle	GO:0003674//molecular_function;GO:0003676//nucleic acid binding;GO:0003677//DNA binding;GO:0003700//DNA-binding transcription factor activity;GO:0005488//binding;GO:0097159//organic cyclic compound binding;GO:0140110//transcription regulator activity;GO:1901363//heterocyclic compound binding	GO:0000160//phosphorelay signal transduction system;GO:0006139//nucleobase-containing compound metabolic process;GO:0006351//transcription, DNA-templated;GO:0006355//regulation of transcription, DNA-templated;GO:0006725//cellular aromatic compound metabolic process;GO:0006807//nitrogen compound metabolic process;GO:0006950//response to stress;GO:0006952//defense response;GO:0007154//cell communic…
CSS0032065	M-type	5	8	4	0	0	0	0.57	1.18	0.48	0	0	0	0.743333	0.001	-9.5379	0.00978604	0.0935496	AGL62	XP_028096058.1 agamous-like MADS-box protein AGL62 [Camellia sinensis]	-	-	-	-	-	GO:0003677//DNA binding;GO:0046983//protein dimerization activity	-
CSS0027734	CPP	663	496	644	254	370	418	29.26	27.28	27.47	21.46	20.6	23.1	28.0033	21.72	-0.3666	0.00982416	0.0938447	TCX2	XP_028070192.1 protein tesmin/TSO1-like CXC 3 [Camellia sinensis]	-	-	-	-	-	-	-
CSS0009013	C2H2	489	331	435	237	471	414	25.3	21.35	21.76	23.47	30.72	26.83	22.8033	27.0067	0.2441	0.00994055	0.0948634	STOP1	KAF5956078.1 hypothetical protein HYC85_008934 [Camellia sinensis]	-	-	-	-	GO:0005575//cellular_component;GO:0005622//intracellular anatomical structure;GO:0005634//nucleus;GO:0043226//organelle;GO:0043227//membrane-bounded organelle;GO:0043229//intracellular organelle;GO:0043231//intracellular membrane-bounded organelle	GO:0003674//molecular_function;GO:0003676//nucleic acid binding;GO:0003700//DNA-binding transcription factor activity;GO:0005488//binding;GO:0043167//ion binding;GO:0043169//cation binding;GO:0046872//metal ion binding;GO:0097159//organic cyclic compound binding;GO:0140110//transcription regulator activity;GO:1901363//heterocyclic compound binding	GO:0006139//nucleobase-containing compound metabolic process;GO:0006351//transcription, DNA-templated;GO:0006355//regulation of transcription, DNA-templated;GO:0006725//cellular aromatic compound metabolic process;GO:0006807//nitrogen compound metabolic process;GO:0008150//biological_process;GO:0008152//metabolic process;GO:0009058//biosynthetic process;GO:0009059//macromolecule biosynthetic proc…
CSS0021269	G2-like	88	100	132	29	43	66	5.3	7.5	7.71	3.35	3.27	5.02	6.83667	3.88	-0.8172	0.00999909	0.0952186	KAN2	XP_028083905.1 probable transcription factor KAN2 isoform X2 [Camellia sinensis]	-	-	-	-	GO:0005575//cellular_component;GO:0005622//intracellular anatomical structure;GO:0005634//nucleus;GO:0043226//organelle;GO:0043227//membrane-bounded organelle;GO:0043229//intracellular organelle;GO:0043231//intracellular membrane-bounded organelle	GO:0001067//transcription regulatory region nucleic acid binding;GO:0003674//molecular_function;GO:0003676//nucleic acid binding;GO:0003677//DNA binding;GO:0003700//DNA-binding transcription factor activity;GO:0005488//binding;GO:0097159//organic cyclic compound binding;GO:0140110//transcription regulator activity;GO:1901363//heterocyclic compound binding	GO:0000003//reproduction;GO:0003002//regionalization;GO:0003006//developmental process involved in reproduction;GO:0006139//nucleobase-containing compound metabolic process;GO:0006351//transcription, DNA-templated;GO:0006355//regulation of transcription, DNA-templated;GO:0006725//cellular aromatic compound metabolic process;GO:0006807//nitrogen compound metabolic process;GO:0007275//multicellular…
CSS0022915	Trihelix	211	139	222	60	99	123	13.33	10.94	13.55	7.25	7.89	9.73	12.6067	8.29	-0.6047	0.0101632	0.096491	--	XP_028102768.1 trihelix transcription factor ASIL2-like [Camellia sinensis]	-	-	-	-	GO:0005575//cellular_component;GO:0005622//intracellular anatomical structure;GO:0005634//nucleus;GO:0005737//cytoplasm;GO:0005773//vacuole;GO:0043226//organelle;GO:0043227//membrane-bounded organelle;GO:0043229//intracellular organelle;GO:0043231//intracellular membrane-bounded organelle	-	-
CSS0042244	HSF	170	123	153	96	201	149	9.68	8.71	8.39	10.46	14.39	10.6	8.92667	11.8167	0.4046	0.0101881	0.0966796	HSFA5	XP_028127145.1 heat stress transcription factor A-5 [Camellia sinensis]	-	-	-	-	GO:0000795//synaptonemal complex;GO:0005575//cellular_component;GO:0005622//intracellular anatomical structure;GO:0005634//nucleus;GO:0005737//cytoplasm;GO:0043226//organelle;GO:0043227//membrane-bounded organelle;GO:0043229//intracellular organelle;GO:0043231//intracellular membrane-bounded organelle	GO:0003674//molecular_function;GO:0003676//nucleic acid binding;GO:0003677//DNA binding;GO:0003700//DNA-binding transcription factor activity;GO:0005488//binding;GO:0043565//sequence-specific DNA binding;GO:0097159//organic cyclic compound binding;GO:0140110//transcription regulator activity;GO:1901363//heterocyclic compound binding	GO:0006139//nucleobase-containing compound metabolic process;GO:0006351//transcription, DNA-templated;GO:0006355//regulation of transcription, DNA-templated;GO:0006725//cellular aromatic compound metabolic process;GO:0006807//nitrogen compound metabolic process;GO:0007130//synaptonemal complex assembly;GO:0008150//biological_process;GO:0008152//metabolic process;GO:0009058//biosynthetic process;G…
CSS0049268	M-type	67	52	80	15	33	29	7.2	6.97	8.31	3.09	4.47	3.9	7.49333	3.82	-0.972	0.0104362	0.0984552	AGL62	XP_028093402.1 agamous-like MADS-box protein AGL62 isoform X2 [Camellia sinensis]	-	-	-	-	GO:0005575//cellular_component;GO:0005622//intracellular anatomical structure;GO:0005634//nucleus;GO:0043226//organelle;GO:0043227//membrane-bounded organelle;GO:0043229//intracellular organelle;GO:0043231//intracellular membrane-bounded organelle	GO:0000976//transcription cis-regulatory region binding;GO:0000977//RNA polymerase II transcription regulatory region sequence-specific DNA binding;GO:0001067//transcription regulatory region nucleic acid binding;GO:0003674//molecular_function;GO:0003676//nucleic acid binding;GO:0003677//DNA binding;GO:0003690//double-stranded DNA binding;GO:0003700//DNA-binding transcription factor activity;GO:0…	GO:0000003//reproduction;GO:0003006//developmental process involved in reproduction;GO:0006139//nucleobase-containing compound metabolic process;GO:0006351//transcription, DNA-templated;GO:0006355//regulation of transcription, DNA-templated;GO:0006357//regulation of transcription by RNA polymerase II;GO:0006725//cellular aromatic compound metabolic process;GO:0006807//nitrogen compound metabolic …
CSS0007955	ERF	6	2	6	6	18	14	1.2	0.5	1.16	2.3	4.54	3.51	0.953333	3.45	1.8555	0.0106136	0.0998162	PTI5	XP_028116181.1 pathogenesis-related genes transcriptional activator PTI5-like [Camellia sinensis]	Organismal Systems	Environmental adaptation	ko04626//Plant-pathogen interaction	K13433	GO:0005575//cellular_component;GO:0005622//intracellular anatomical structure;GO:0005634//nucleus;GO:0043226//organelle;GO:0043227//membrane-bounded organelle;GO:0043229//intracellular organelle;GO:0043231//intracellular membrane-bounded organelle	GO:0003674//molecular_function;GO:0003676//nucleic acid binding;GO:0003677//DNA binding;GO:0003700//DNA-binding transcription factor activity;GO:0005488//binding;GO:0097159//organic cyclic compound binding;GO:0140110//transcription regulator activity;GO:1901363//heterocyclic compound binding	GO:0006139//nucleobase-containing compound metabolic process;GO:0006351//transcription, DNA-templated;GO:0006355//regulation of transcription, DNA-templated;GO:0006725//cellular aromatic compound metabolic process;GO:0006807//nitrogen compound metabolic process;GO:0006950//response to stress;GO:0006952//defense response;GO:0008150//biological_process;GO:0008152//metabolic process;GO:0009058//bios…
CSS0003450	G2-like	9	14	16	0	4	0	0.7	1.36	1.21	0	0.4	0	1.09	0.133333	-3.0312	0.0107565	0.100868	At1g14600	XP_028107181.1 two-component response regulator ARR12-like [Camellia sinensis]	-	-	-	-	GO:0005575//cellular_component;GO:0005622//intracellular anatomical structure;GO:0005634//nucleus;GO:0043226//organelle;GO:0043227//membrane-bounded organelle;GO:0043229//intracellular organelle;GO:0043231//intracellular membrane-bounded organelle	GO:0003674//molecular_function;GO:0003676//nucleic acid binding;GO:0003677//DNA binding;GO:0003700//DNA-binding transcription factor activity;GO:0005488//binding;GO:0097159//organic cyclic compound binding;GO:0140110//transcription regulator activity;GO:1901363//heterocyclic compound binding	GO:0006139//nucleobase-containing compound metabolic process;GO:0006351//transcription, DNA-templated;GO:0006355//regulation of transcription, DNA-templated;GO:0006725//cellular aromatic compound metabolic process;GO:0006807//nitrogen compound metabolic process;GO:0008150//biological_process;GO:0008152//metabolic process;GO:0009058//biosynthetic process;GO:0009059//macromolecule biosynthetic proc…
CSS0009513	MYB	105	86	104	38	47	42	7.05	7.2	6.75	4.89	3.98	3.53	7	4.13333	-0.76	0.0108435	0.101463	DIVARICATA	XP_028090084.1 transcription factor DIVARICATA-like [Camellia sinensis]	-	-	-	-	-	GO:0003700//DNA-binding transcription factor activity	GO:0006355//regulation of transcription, DNA-templated
CSS0043555	ARF	103	87	145	32	59	58	4.96	5.2	6.76	2.91	3.58	3.52	5.64	3.33667	-0.7573	0.0110184	0.102714	ARF18	XP_028084091.1 auxin response factor 18-like [Camellia sinensis]	-	-	-	-	GO:0005634//nucleus	GO:0003677//DNA binding	GO:0006355//regulation of transcription, DNA-templated;GO:0009725//response to hormone
CSS0012633	B3	79	74	82	62	102	88	4.77	5.57	4.78	7.16	7.77	6.65	5.04	7.19333	0.5132	0.0112037	0.103982	Os07g0563300	KAF5943730.1 hypothetical protein HYC85_017807 [Camellia sinensis]	-	-	-	-	GO:0005575//cellular_component;GO:0005622//intracellular anatomical structure;GO:0005634//nucleus;GO:0043226//organelle;GO:0043227//membrane-bounded organelle;GO:0043229//intracellular organelle;GO:0043231//intracellular membrane-bounded organelle	GO:0003674//molecular_function;GO:0003676//nucleic acid binding;GO:0003677//DNA binding;GO:0003700//DNA-binding transcription factor activity;GO:0005488//binding;GO:0008270//zinc ion binding;GO:0043167//ion binding;GO:0043169//cation binding;GO:0046872//metal ion binding;GO:0046914//transition metal ion binding;GO:0097159//organic cyclic compound binding;GO:0140110//transcription regulator activi…	GO:0006139//nucleobase-containing compound metabolic process;GO:0006351//transcription, DNA-templated;GO:0006355//regulation of transcription, DNA-templated;GO:0006725//cellular aromatic compound metabolic process;GO:0006807//nitrogen compound metabolic process;GO:0007275//multicellular organism development;GO:0008150//biological_process;GO:0008152//metabolic process;GO:0009058//biosynthetic proc…
CSS0039711	ERF	16	8	18	14	22	36	2.81	1.8	2.88	4.56	4.72	7.67	2.49667	5.65	1.1782	0.0113058	0.104706	WIN1	XP_028083112.1 ethylene-responsive transcription factor WIN1-like [Camellia sinensis]	-	-	-	-	GO:0005575//cellular_component;GO:0005622//intracellular anatomical structure;GO:0005634//nucleus;GO:0043226//organelle;GO:0043227//membrane-bounded organelle;GO:0043229//intracellular organelle;GO:0043231//intracellular membrane-bounded organelle	GO:0003674//molecular_function;GO:0003676//nucleic acid binding;GO:0003677//DNA binding;GO:0003700//DNA-binding transcription factor activity;GO:0005488//binding;GO:0043565//sequence-specific DNA binding;GO:0097159//organic cyclic compound binding;GO:0140110//transcription regulator activity;GO:1901363//heterocyclic compound binding	GO:0000160//phosphorelay signal transduction system;GO:0001101//response to acid chemical;GO:0006139//nucleobase-containing compound metabolic process;GO:0006351//transcription, DNA-templated;GO:0006355//regulation of transcription, DNA-templated;GO:0006725//cellular aromatic compound metabolic process;GO:0006807//nitrogen compound metabolic process;GO:0006950//response to stress;GO:0007154//cell…
CSS0040214	ERF	16	8	18	14	22	36	2.81	1.8	2.88	4.56	4.72	7.67	2.49667	5.65	1.1782	0.0113058	0.104706	WIN1	XP_028083112.1 ethylene-responsive transcription factor WIN1-like [Camellia sinensis]	-	-	-	-	GO:0005575//cellular_component;GO:0005622//intracellular anatomical structure;GO:0005634//nucleus;GO:0043226//organelle;GO:0043227//membrane-bounded organelle;GO:0043229//intracellular organelle;GO:0043231//intracellular membrane-bounded organelle	GO:0003674//molecular_function;GO:0003676//nucleic acid binding;GO:0003677//DNA binding;GO:0003700//DNA-binding transcription factor activity;GO:0005488//binding;GO:0043565//sequence-specific DNA binding;GO:0097159//organic cyclic compound binding;GO:0140110//transcription regulator activity;GO:1901363//heterocyclic compound binding	GO:0000160//phosphorelay signal transduction system;GO:0001101//response to acid chemical;GO:0006139//nucleobase-containing compound metabolic process;GO:0006351//transcription, DNA-templated;GO:0006355//regulation of transcription, DNA-templated;GO:0006725//cellular aromatic compound metabolic process;GO:0006807//nitrogen compound metabolic process;GO:0006950//response to stress;GO:0007154//cell…
CSS0013444	GATA	125	76	129	38	53	54	8.39	6.36	8.37	4.88	4.49	4.54	7.70667	4.63667	-0.733	0.0113428	0.104974	GATA9	XP_028058098.1 GATA transcription factor 9-like [Camellia sinensis]	-	-	-	-	-	GO:0008270//zinc ion binding;GO:0043565//sequence-specific DNA binding	GO:0006355//regulation of transcription, DNA-templated
CSS0039199	MYB_related	2043	1784	2392	891	1478	1511	91.05	99.09	103.03	76	83.08	84.33	97.7233	81.1367	-0.2683	0.0116233	0.106992	LHY	XP_028089655.1 protein LHY-like isoform X1 [Camellia sinensis]	Organismal Systems	Environmental adaptation	ko04712//Circadian rhythm - plant	K12133	GO:0005575//cellular_component;GO:0005622//intracellular anatomical structure;GO:0005634//nucleus;GO:0043226//organelle;GO:0043227//membrane-bounded organelle;GO:0043229//intracellular organelle;GO:0043231//intracellular membrane-bounded organelle	GO:0001067//transcription regulatory region nucleic acid binding;GO:0003674//molecular_function;GO:0003676//nucleic acid binding;GO:0003677//DNA binding;GO:0003700//DNA-binding transcription factor activity;GO:0005488//binding;GO:0097159//organic cyclic compound binding;GO:0140110//transcription regulator activity;GO:1901363//heterocyclic compound binding	GO:0000003//reproduction;GO:0001101//response to acid chemical;GO:0003006//developmental process involved in reproduction;GO:0006139//nucleobase-containing compound metabolic process;GO:0006351//transcription, DNA-templated;GO:0006355//regulation of transcription, DNA-templated;GO:0006725//cellular aromatic compound metabolic process;GO:0006807//nitrogen compound metabolic process;GO:0006950//res…
CSS0001712	GRAS	137	110	153	50	49	83	8.89	8.9	9.6	6.21	4.01	6.75	9.13	5.65667	-0.6907	0.0118944	0.108989	SHR	XP_028111321.1 protein SHORT-ROOT-like [Camellia sinensis]	-	-	-	-	GO:0005575//cellular_component;GO:0005622//intracellular anatomical structure;GO:0005634//nucleus;GO:0005737//cytoplasm;GO:0005768//endosome;GO:0005769//early endosome;GO:0005770//late endosome;GO:0012505//endomembrane system;GO:0031410//cytoplasmic vesicle;GO:0031982//vesicle;GO:0043226//organelle;GO:0043227//membrane-bounded organelle;GO:0043229//intracellular organelle;GO:0043231//intracellula…	GO:0003674//molecular_function;GO:0003676//nucleic acid binding;GO:0003677//DNA binding;GO:0003700//DNA-binding transcription factor activity;GO:0005488//binding;GO:0043565//sequence-specific DNA binding;GO:0097159//organic cyclic compound binding;GO:0140110//transcription regulator activity;GO:1901363//heterocyclic compound binding	GO:0003002//regionalization;GO:0006139//nucleobase-containing compound metabolic process;GO:0006351//transcription, DNA-templated;GO:0006355//regulation of transcription, DNA-templated;GO:0006725//cellular aromatic compound metabolic process;GO:0006807//nitrogen compound metabolic process;GO:0007275//multicellular organism development;GO:0007346//regulation of mitotic cell cycle;GO:0007389//patte…
CSS0031313	bHLH	45	41	44	11	17	16	5.65	6.41	5.34	2.64	2.69	2.51	5.8	2.61333	-1.1502	0.0121388	0.110603	BHLH30	XP_028092207.1 transcription factor bHLH30-like [Camellia sinensis]	-	-	-	-	-	GO:0008773//[protein-PII] uridylyltransferase activity;GO:0046983//protein dimerization activity	GO:0018177//protein uridylylation
CSS0026023	TALE	693	540	715	298	403	436	24.96	24.24	24.89	20.54	18.31	19.67	24.6967	19.5067	-0.3403	0.0121868	0.110857	BLH2	XP_028120707.1 BEL1-like homeodomain protein 4 [Camellia sinensis]	-	-	-	-	-	GO:0003677//DNA binding	GO:0006355//regulation of transcription, DNA-templated
CSS0016530	NF-YB	191	121	205	58	102	92	11.74	9.27	12.18	6.82	7.91	7.08	11.0633	7.27	-0.6058	0.0124836	0.112715	DR1	XP_028069537.1 protein Dr1 homolog isoform X1 [Camellia sinensis]	-	-	-	-	GO:0016020//membrane	GO:0003677//DNA binding;GO:0004222//metalloendopeptidase activity;GO:0005515//protein binding	GO:0000278//mitotic cell cycle;GO:0006508//proteolysis;GO:0051382//kinetochore assembly
CSS0019338	WRKY	1487	1218	1706	842	1264	1396	144.66	147.65	160.39	156.71	155.02	170.07	150.9	160.6	0.0899	0.0128747	0.115468	WRKY11	XP_028113091.1 probable WRKY transcription factor 17 [Camellia sinensis]	-	-	-	-	GO:0005575//cellular_component;GO:0005622//intracellular anatomical structure;GO:0005634//nucleus;GO:0043226//organelle;GO:0043227//membrane-bounded organelle;GO:0043229//intracellular organelle;GO:0043231//intracellular membrane-bounded organelle	GO:0003674//molecular_function;GO:0003676//nucleic acid binding;GO:0003677//DNA binding;GO:0003700//DNA-binding transcription factor activity;GO:0005488//binding;GO:0005515//protein binding;GO:0005516//calmodulin binding;GO:0043565//sequence-specific DNA binding;GO:0097159//organic cyclic compound binding;GO:0140110//transcription regulator activity;GO:1901363//heterocyclic compound binding	GO:0006139//nucleobase-containing compound metabolic process;GO:0006351//transcription, DNA-templated;GO:0006355//regulation of transcription, DNA-templated;GO:0006725//cellular aromatic compound metabolic process;GO:0006807//nitrogen compound metabolic process;GO:0006950//response to stress;GO:0006952//defense response;GO:0008150//biological_process;GO:0008152//metabolic process;GO:0009058//bios…
CSS0030674	C2H2	276	191	212	151	208	283	16.48	14.21	12.23	17.25	15.66	21.16	14.3067	18.0233	0.3332	0.0132133	0.117988	SUF4	XP_028111541.1 protein SUPPRESSOR OF FRI 4-like isoform X4 [Camellia sinensis]	-	-	-	-	-	-	-
CSS0038354	MYB	106	65	96	28	43	43	6.63	5.07	5.8	3.35	3.39	3.37	5.83333	3.37	-0.7916	0.0132945	0.118441	ODO1	XP_028123795.1 protein ODORANT1-like [Camellia sinensis]	-	-	-	-	GO:0005575//cellular_component;GO:0005622//intracellular anatomical structure;GO:0005634//nucleus;GO:0043226//organelle;GO:0043227//membrane-bounded organelle;GO:0043229//intracellular organelle;GO:0043231//intracellular membrane-bounded organelle	GO:0003674//molecular_function;GO:0003676//nucleic acid binding;GO:0003677//DNA binding;GO:0005488//binding;GO:0097159//organic cyclic compound binding;GO:1901363//heterocyclic compound binding	GO:0006139//nucleobase-containing compound metabolic process;GO:0006351//transcription, DNA-templated;GO:0006355//regulation of transcription, DNA-templated;GO:0006725//cellular aromatic compound metabolic process;GO:0006807//nitrogen compound metabolic process;GO:0008150//biological_process;GO:0008152//metabolic process;GO:0009058//biosynthetic process;GO:0009059//macromolecule biosynthetic proc…
CSS0014547	HD-ZIP	632	418	773	233	400	386	66.38	54.72	78.46	46.83	52.99	50.77	66.52	50.1967	-0.4062	0.0139783	0.12304	ATHB-13	XP_028058293.1 homeobox-leucine zipper protein ATHB-13-like [Camellia sinensis]	-	-	-	-	GO:0005575//cellular_component;GO:0005622//intracellular anatomical structure;GO:0005634//nucleus;GO:0030173//integral component of Golgi membrane;GO:0043226//organelle;GO:0043227//membrane-bounded organelle;GO:0043229//intracellular organelle;GO:0043231//intracellular membrane-bounded organelle	GO:0003674//molecular_function;GO:0003676//nucleic acid binding;GO:0003677//DNA binding;GO:0003700//DNA-binding transcription factor activity;GO:0005488//binding;GO:0043565//sequence-specific DNA binding;GO:0097159//organic cyclic compound binding;GO:0140110//transcription regulator activity;GO:1901363//heterocyclic compound binding	GO:0000003//reproduction;GO:0003006//developmental process involved in reproduction;GO:0006139//nucleobase-containing compound metabolic process;GO:0006260//DNA replication;GO:0006351//transcription, DNA-templated;GO:0006355//regulation of transcription, DNA-templated;GO:0006725//cellular aromatic compound metabolic process;GO:0006807//nitrogen compound metabolic process;GO:0006891//intra-Golgi v…
CSS0046011	MYB_related	123	100	123	81	118	145	4.24	4.3	4.1	5.35	5.14	6.27	4.21333	5.58667	0.407	0.0141597	0.124411	RVE1	XP_028094872.1 protein REVEILLE 1 [Camellia sinensis]	-	-	-	-	GO:0005575//cellular_component;GO:0005622//intracellular anatomical structure;GO:0005634//nucleus;GO:0043226//organelle;GO:0043227//membrane-bounded organelle;GO:0043229//intracellular organelle;GO:0043231//intracellular membrane-bounded organelle	GO:0003674//molecular_function;GO:0003676//nucleic acid binding;GO:0003677//DNA binding;GO:0005488//binding;GO:0097159//organic cyclic compound binding;GO:1901363//heterocyclic compound binding	GO:0006139//nucleobase-containing compound metabolic process;GO:0006351//transcription, DNA-templated;GO:0006355//regulation of transcription, DNA-templated;GO:0006725//cellular aromatic compound metabolic process;GO:0006807//nitrogen compound metabolic process;GO:0008150//biological_process;GO:0008152//metabolic process;GO:0009058//biosynthetic process;GO:0009059//macromolecule biosynthetic proc…
CSS0018697	bHLH	114	121	163	50	62	74	16	21.16	22.11	13.43	10.98	13.01	19.7567	12.4733	-0.6635	0.0142718	0.12531	BHLH63	XP_028053189.1 transcription factor BEE 2-like [Camellia sinensis]	-	-	-	-	-	GO:0046983//protein dimerization activity	-
CSS0019113	bZIP	195	141	233	58	129	94	9.31	8.39	10.75	5.3	7.77	5.62	9.48333	6.23	-0.6062	0.0144166	0.126268	BZIP24	XP_028077229.1 basic leucine zipper 24-like [Camellia sinensis]	-	-	-	-	GO:0005575//cellular_component;GO:0005622//intracellular anatomical structure;GO:0005634//nucleus;GO:0005737//cytoplasm;GO:0043226//organelle;GO:0043227//membrane-bounded organelle;GO:0043229//intracellular organelle;GO:0043231//intracellular membrane-bounded organelle	GO:0003674//molecular_function;GO:0003676//nucleic acid binding;GO:0003677//DNA binding;GO:0003700//DNA-binding transcription factor activity;GO:0005488//binding;GO:0005515//protein binding;GO:0042802//identical protein binding;GO:0042803//protein homodimerization activity;GO:0046983//protein dimerization activity;GO:0097159//organic cyclic compound binding;GO:0140110//transcription regulator act…	GO:0006139//nucleobase-containing compound metabolic process;GO:0006351//transcription, DNA-templated;GO:0006355//regulation of transcription, DNA-templated;GO:0006725//cellular aromatic compound metabolic process;GO:0006807//nitrogen compound metabolic process;GO:0008150//biological_process;GO:0008152//metabolic process;GO:0009058//biosynthetic process;GO:0009059//macromolecule biosynthetic proc…
CSS0009331	Trihelix	10	14	22	3	3	1	0.72	1.29	1.56	0.46	0.32	0.13	1.19	0.303333	-1.972	0.0145412	0.127085	ASIL2	KAF5952497.1 hypothetical protein HYC85_010441 [Camellia sinensis]	-	-	-	-	-	-	GO:0006355//regulation of transcription, DNA-templated
CSS0025182	ERF	25	13	20	34	21	29	3.45	2.24	2.67	8.99	3.66	5.02	2.78667	5.89	1.0797	0.0149083	0.12967	ERF022	XP_028082416.1 ethylene-responsive transcription factor ERF022-like [Camellia sinensis]	-	-	-	-	-	GO:0003700//DNA-binding transcription factor activity	GO:0006355//regulation of transcription, DNA-templated
CSS0003764	bHLH	19	22	23	29	33	28	1.13	1.63	1.32	3.29	2.47	2.08	1.36	2.61333	0.9423	0.0149302	0.129802	BHLH41	XP_028092783.1 putative transcription factor bHLH041 [Camellia sinensis]	-	-	-	-	GO:0005575//cellular_component;GO:0005622//intracellular anatomical structure;GO:0005634//nucleus;GO:0043226//organelle;GO:0043227//membrane-bounded organelle;GO:0043229//intracellular organelle;GO:0043231//intracellular membrane-bounded organelle	GO:0003674//molecular_function;GO:0003676//nucleic acid binding;GO:0003677//DNA binding;GO:0003700//DNA-binding transcription factor activity;GO:0005488//binding;GO:0005515//protein binding;GO:0046983//protein dimerization activity;GO:0097159//organic cyclic compound binding;GO:0140110//transcription regulator activity;GO:1901363//heterocyclic compound binding	GO:0006139//nucleobase-containing compound metabolic process;GO:0006351//transcription, DNA-templated;GO:0006355//regulation of transcription, DNA-templated;GO:0006725//cellular aromatic compound metabolic process;GO:0006807//nitrogen compound metabolic process;GO:0008150//biological_process;GO:0008152//metabolic process;GO:0009058//biosynthetic process;GO:0009059//macromolecule biosynthetic proc…
CSS0012874	bHLH	141	76	132	38	71	43	8.55	5.74	7.74	4.41	5.43	3.27	7.34333	4.37	-0.7488	0.0154081	0.132947	BHLH68	XP_028054490.1 transcription factor bHLH68-like [Camellia sinensis]	-	-	-	-	-	GO:0046983//protein dimerization activity	-
CSS0040667	GRAS	291	218	292	125	147	148	13.84	12.92	13.42	11.37	8.82	8.81	13.3933	9.66667	-0.4704	0.0157218	0.135203	SCL3	XP_028094205.1 scarecrow-like protein 3 [Camellia sinensis]	-	-	-	-	GO:0005575//cellular_component;GO:0005622//intracellular anatomical structure;GO:0005634//nucleus;GO:0043226//organelle;GO:0043227//membrane-bounded organelle;GO:0043229//intracellular organelle;GO:0043231//intracellular membrane-bounded organelle	GO:0003674//molecular_function;GO:0003676//nucleic acid binding;GO:0003677//DNA binding;GO:0003700//DNA-binding transcription factor activity;GO:0005488//binding;GO:0043565//sequence-specific DNA binding;GO:0097159//organic cyclic compound binding;GO:0140110//transcription regulator activity;GO:1901363//heterocyclic compound binding	GO:0001101//response to acid chemical;GO:0006139//nucleobase-containing compound metabolic process;GO:0006351//transcription, DNA-templated;GO:0006355//regulation of transcription, DNA-templated;GO:0006725//cellular aromatic compound metabolic process;GO:0006807//nitrogen compound metabolic process;GO:0008150//biological_process;GO:0008152//metabolic process;GO:0009058//biosynthetic process;GO:00…
CSS0011922	AP2	0	0	0	1	5	4	0	0	0	0.18	0.53	0.4	0.001	0.37	8.5314	0.0157733	0.135488	WRI1	THG10800.1 hypothetical protein TEA_001184 [Camellia sinensis var. sinensis] [Camellia sinensis]	-	-	-	-	GO:0005575//cellular_component;GO:0005622//intracellular anatomical structure;GO:0005634//nucleus;GO:0043226//organelle;GO:0043227//membrane-bounded organelle;GO:0043229//intracellular organelle;GO:0043231//intracellular membrane-bounded organelle	GO:0003674//molecular_function;GO:0003676//nucleic acid binding;GO:0003677//DNA binding;GO:0003700//DNA-binding transcription factor activity;GO:0005488//binding;GO:0097159//organic cyclic compound binding;GO:0140110//transcription regulator activity;GO:1901363//heterocyclic compound binding	GO:0000160//phosphorelay signal transduction system;GO:0006109//regulation of carbohydrate metabolic process;GO:0006110//regulation of glycolytic process;GO:0006139//nucleobase-containing compound metabolic process;GO:0006140//regulation of nucleotide metabolic process;GO:0006351//transcription, DNA-templated;GO:0006355//regulation of transcription, DNA-templated;GO:0006629//lipid metabolic proce…
CSS0033241	NAC	206	152	179	58	101	114	13.2	12.14	11.11	7.14	8.19	9.19	12.15	8.17333	-0.572	0.0160649	0.137274	NAC100	XP_028058237.1 NAC domain-containing protein 100-like [Camellia sinensis]	-	-	-	-	GO:0005575//cellular_component;GO:0005622//intracellular anatomical structure;GO:0005634//nucleus;GO:0043226//organelle;GO:0043227//membrane-bounded organelle;GO:0043229//intracellular organelle;GO:0043231//intracellular membrane-bounded organelle	GO:0003674//molecular_function;GO:0003676//nucleic acid binding;GO:0003677//DNA binding;GO:0003700//DNA-binding transcription factor activity;GO:0005488//binding;GO:0097159//organic cyclic compound binding;GO:0140110//transcription regulator activity;GO:1901363//heterocyclic compound binding	GO:0006139//nucleobase-containing compound metabolic process;GO:0006351//transcription, DNA-templated;GO:0006355//regulation of transcription, DNA-templated;GO:0006725//cellular aromatic compound metabolic process;GO:0006807//nitrogen compound metabolic process;GO:0008150//biological_process;GO:0008152//metabolic process;GO:0009058//biosynthetic process;GO:0009059//macromolecule biosynthetic proc…
CSS0014075	G2-like	97	83	96	27	56	39	4.58	4.87	4.36	2.39	3.31	2.29	4.60333	2.66333	-0.7894	0.0164586	0.139808	EFM	XP_028102050.1 myb family transcription factor EFM-like [Camellia sinensis]	-	-	-	-	GO:0005575//cellular_component;GO:0005622//intracellular anatomical structure;GO:0005634//nucleus;GO:0043226//organelle;GO:0043227//membrane-bounded organelle;GO:0043229//intracellular organelle;GO:0043231//intracellular membrane-bounded organelle	GO:0000156//phosphorelay response regulator activity;GO:0003674//molecular_function;GO:0003676//nucleic acid binding;GO:0003677//DNA binding;GO:0003700//DNA-binding transcription factor activity;GO:0005488//binding;GO:0060089//molecular transducer activity;GO:0097159//organic cyclic compound binding;GO:0140110//transcription regulator activity;GO:1901363//heterocyclic compound binding	GO:0000160//phosphorelay signal transduction system;GO:0006139//nucleobase-containing compound metabolic process;GO:0006351//transcription, DNA-templated;GO:0006355//regulation of transcription, DNA-templated;GO:0006725//cellular aromatic compound metabolic process;GO:0006807//nitrogen compound metabolic process;GO:0007154//cell communication;GO:0007165//signal transduction;GO:0007275//multicellu…
CSS0001246	bZIP	482	412	517	198	307	311	34.53	36.79	35.79	27.15	27.74	27.9	35.7033	27.5967	-0.3716	0.0164672	0.13982	BZIP53	XP_028079861.1 bZIP transcription factor 11-like [Camellia sinensis]	-	-	-	-	GO:0000109//nucleotide-excision repair complex;GO:0005575//cellular_component;GO:0005622//intracellular anatomical structure;GO:0005634//nucleus;GO:0005675//transcription factor TFIIH holo complex;GO:0043226//organelle;GO:0043227//membrane-bounded organelle;GO:0043229//intracellular organelle;GO:0043231//intracellular membrane-bounded organelle	GO:0003674//molecular_function;GO:0003676//nucleic acid binding;GO:0003677//DNA binding;GO:0003700//DNA-binding transcription factor activity;GO:0004693//cyclin-dependent protein serine/threonine kinase activity;GO:0005488//binding;GO:0005524//ATP binding;GO:0097159//organic cyclic compound binding;GO:0140110//transcription regulator activity;GO:1901363//heterocyclic compound binding	GO:0006139//nucleobase-containing compound metabolic process;GO:0006289//nucleotide-excision repair;GO:0006351//transcription, DNA-templated;GO:0006352//DNA-templated transcription, initiation;GO:0006355//regulation of transcription, DNA-templated;GO:0006725//cellular aromatic compound metabolic process;GO:0006807//nitrogen compound metabolic process;GO:0007059//chromosome segregation;GO:0008150/…
CSS0049536	DBB	1749	1442	1854	750	1243	1161	105.72	108.64	108.32	86.77	94.78	87.9	107.56	89.8167	-0.2601	0.0168378	0.14216	BBX24	XP_028122857.1 B-box zinc finger protein 24-like [Camellia sinensis]	-	-	-	-	-	GO:0008270//zinc ion binding	-
CSS0017326	FAR1	152	151	166	56	90	89	17.82	22.06	18.8	12.56	13.31	13.06	19.56	12.9767	-0.592	0.0171543	0.144175	FRS5	XP_028122838.1 protein FAR1-RELATED SEQUENCE 5-like [Camellia sinensis]	-	-	-	-	-	-	-
CSS0009762	ERF	190	165	202	53	114	120	15.47	16.74	15.9	8.26	11.71	12.24	16.0367	10.7367	-0.5788	0.0176979	0.147437	DREB1A	THF95247.1 hypothetical protein TEA_009884 [Camellia sinensis var. sinensis] [Camellia sinensis]	-	-	-	-	-	GO:0003700//DNA-binding transcription factor activity	GO:0006355//regulation of transcription, DNA-templated
CSS0000390	C2H2	13	3	11	13	24	14	1.65	0.47	1.35	3.16	3.84	2.22	1.15667	3.07333	1.4098	0.0178785	0.148509	ZAT11	XP_028126907.1 zinc finger protein ZAT8-like [Camellia sinensis]	-	-	-	-	-	-	-
CSS0000868	GRF	188	169	175	69	89	112	7.37	8.26	6.63	5.18	4.4	5.5	7.42	5.02667	-0.5618	0.0179292	0.148663	GRF1	XP_028059566.1 growth-regulating factor 1-like isoform X2 [Camellia sinensis]	-	-	-	-	GO:0005634//nucleus	GO:0005524//ATP binding	GO:0006355//regulation of transcription, DNA-templated
CSS0018800	bZIP	27	21	25	33	24	41	2.36	2.29	2.11	5.52	2.65	4.49	2.25333	4.22	0.9052	0.0180119	0.149158	BZIP60	THF97465.1 hypothetical protein TEA_029193 [Camellia sinensis var. sinensis] [Camellia sinensis]	-	-	-	-	GO:0005575//cellular_component;GO:0005622//intracellular anatomical structure;GO:0005634//nucleus;GO:0005737//cytoplasm;GO:0005783//endoplasmic reticulum;GO:0005789//endoplasmic reticulum membrane;GO:0012505//endomembrane system;GO:0016020//membrane;GO:0016021//integral component of membrane;GO:0031224//intrinsic component of membrane;GO:0031984//organelle subcompartment;GO:0042175//nuclear outer…	GO:0003674//molecular_function;GO:0003676//nucleic acid binding;GO:0003677//DNA binding;GO:0003700//DNA-binding transcription factor activity;GO:0005488//binding;GO:0097159//organic cyclic compound binding;GO:0140110//transcription regulator activity;GO:1901363//heterocyclic compound binding	GO:0002376//immune system process;GO:0006139//nucleobase-containing compound metabolic process;GO:0006351//transcription, DNA-templated;GO:0006355//regulation of transcription, DNA-templated;GO:0006725//cellular aromatic compound metabolic process;GO:0006807//nitrogen compound metabolic process;GO:0006950//response to stress;GO:0006986//response to unfolded protein;GO:0007154//cell communication;…
CSS0030586	MYB	0	0	0	2	4	3	0	0	0	0.37	0.43	0.37	0.001	0.39	8.6073	0.0181001	0.14965	MYB83	XP_028091328.1 transcription factor MYB83-like [Camellia sinensis]	-	-	-	-	GO:0005575//cellular_component;GO:0005622//intracellular anatomical structure;GO:0005634//nucleus;GO:0043226//organelle;GO:0043227//membrane-bounded organelle;GO:0043229//intracellular organelle;GO:0043231//intracellular membrane-bounded organelle	GO:0000981//DNA-binding transcription factor activity, RNA polymerase II-specific;GO:0001067//transcription regulatory region nucleic acid binding;GO:0003674//molecular_function;GO:0003676//nucleic acid binding;GO:0003677//DNA binding;GO:0003700//DNA-binding transcription factor activity;GO:0005488//binding;GO:0043565//sequence-specific DNA binding;GO:0097159//organic cyclic compound binding;GO:0…	GO:0001101//response to acid chemical;GO:0006139//nucleobase-containing compound metabolic process;GO:0006351//transcription, DNA-templated;GO:0006355//regulation of transcription, DNA-templated;GO:0006357//regulation of transcription by RNA polymerase II;GO:0006725//cellular aromatic compound metabolic process;GO:0006807//nitrogen compound metabolic process;GO:0006950//response to stress;GO:0006…
CSS0017534	GRAS	204	146	217	64	127	97	6.54	5.83	6.72	3.93	5.14	3.89	6.36333	4.32	-0.5588	0.0181505	0.149859	SCL6	XP_028065769.1 scarecrow-like protein 6 [Camellia sinensis]	-	-	-	-	-	-	-
CSS0047109	bHLH	0	0	0	2	5	2	0	0	0	0.36	0.6	0.24	0.001	0.4	8.6439	0.0187974	0.153797	SPCH	XP_028071125.1 transcription factor SPEECHLESS-like [Camellia sinensis]	Environmental Information Processing	Signal transduction	ko04016//MAPK signaling pathway - plant	K20558	GO:0005634//nucleus	GO:0005515//protein binding;GO:0016773//phosphotransferase activity, alcohol group as acceptor;GO:0046983//protein dimerization activity	-
CSS0029138	MYB_related	341	269	356	142	191	202	14.04	13.81	14.17	11.19	9.92	10.42	14.0067	10.51	-0.4144	0.0191291	0.15602	--	XP_028062768.1 cilia- and flagella-associated protein 251-like [Camellia sinensis]	-	-	-	-	-	GO:0005515//protein binding	-
CSS0018314	WRKY	366	279	402	220	348	327	17.38	16.51	18.46	19.99	20.84	19.44	17.45	20.09	0.2033	0.0191465	0.156127	WRKY4	KAF5945409.1 hypothetical protein HYC85_015637 [Camellia sinensis]	-	-	-	-	-	GO:0003700//DNA-binding transcription factor activity;GO:0043565//sequence-specific DNA binding	GO:0006355//regulation of transcription, DNA-templated
CSS0043572	G2-like	0	0	0	5	2	1	0	0	0	1.29	0.34	0.17	0.001	0.6	9.2288	0.0197134	0.159612	At1g14600	KAF5945662.1 hypothetical protein HYC85_015890 [Camellia sinensis]	-	-	-	-	-	-	-
CSS0010019	GeBP	345	284	372	209	298	357	19.86	20.35	20.67	22.96	21.65	25.74	20.2933	23.45	0.2086	0.020319	0.163426	At5g28040	XP_028079823.1 probable transcription factor At3g04930 [Camellia sinensis]	-	-	-	-	-	-	GO:0006355//regulation of transcription, DNA-templated
CSS0008658	BBR-BPC	186	187	198	72	117	108	16.4	20.56	16.87	12.16	13	11.93	17.9433	12.3633	-0.5374	0.020409	0.163913	BPC2	XP_028107204.1 protein BASIC PENTACYSTEINE2-like isoform X1 [Camellia sinensis]	-	-	-	-	GO:0005575//cellular_component;GO:0005622//intracellular anatomical structure;GO:0005634//nucleus;GO:0043226//organelle;GO:0043227//membrane-bounded organelle;GO:0043229//intracellular organelle;GO:0043231//intracellular membrane-bounded organelle	GO:0003674//molecular_function;GO:0003676//nucleic acid binding;GO:0003677//DNA binding;GO:0003700//DNA-binding transcription factor activity;GO:0005488//binding;GO:0043565//sequence-specific DNA binding;GO:0097159//organic cyclic compound binding;GO:0140110//transcription regulator activity;GO:1901363//heterocyclic compound binding	GO:0006139//nucleobase-containing compound metabolic process;GO:0006351//transcription, DNA-templated;GO:0006355//regulation of transcription, DNA-templated;GO:0006725//cellular aromatic compound metabolic process;GO:0006807//nitrogen compound metabolic process;GO:0008150//biological_process;GO:0008152//metabolic process;GO:0009058//biosynthetic process;GO:0009059//macromolecule biosynthetic proc…
CSS0031201	MYB	98	81	97	28	46	52	5.15	5.3	4.92	2.81	3.05	3.42	5.12333	3.09333	-0.7279	0.020423	0.163985	DIVARICATA	XP_028072700.1 transcription factor DIVARICATA-like [Camellia sinensis]	-	-	-	-	GO:0005575//cellular_component;GO:0005622//intracellular anatomical structure;GO:0005634//nucleus;GO:0005737//cytoplasm;GO:0005829//cytosol;GO:0043226//organelle;GO:0043227//membrane-bounded organelle;GO:0043229//intracellular organelle;GO:0043231//intracellular membrane-bounded organelle	GO:0003674//molecular_function;GO:0003676//nucleic acid binding;GO:0003677//DNA binding;GO:0005488//binding;GO:0097159//organic cyclic compound binding;GO:1901363//heterocyclic compound binding	GO:0006139//nucleobase-containing compound metabolic process;GO:0006351//transcription, DNA-templated;GO:0006355//regulation of transcription, DNA-templated;GO:0006725//cellular aromatic compound metabolic process;GO:0006807//nitrogen compound metabolic process;GO:0008150//biological_process;GO:0008152//metabolic process;GO:0009058//biosynthetic process;GO:0009059//macromolecule biosynthetic proc…
CSS0024125	SBP	1790	1427	1732	974	1503	1414	44.91	44.64	41.99	46.75	47.57	44.42	43.8467	46.2467	0.0769	0.0205616	0.1649	SPL1	XP_028110429.1 squamosa promoter-binding-like protein 12 isoform X1 [Camellia sinensis]	-	-	-	-	GO:0005575//cellular_component;GO:0005622//intracellular anatomical structure;GO:0005634//nucleus;GO:0043226//organelle;GO:0043227//membrane-bounded organelle;GO:0043229//intracellular organelle;GO:0043231//intracellular membrane-bounded organelle	GO:0003674//molecular_function;GO:0003676//nucleic acid binding;GO:0003677//DNA binding;GO:0003700//DNA-binding transcription factor activity;GO:0005488//binding;GO:0005515//protein binding;GO:0043167//ion binding;GO:0043169//cation binding;GO:0046872//metal ion binding;GO:0097159//organic cyclic compound binding;GO:0140110//transcription regulator activity;GO:1901363//heterocyclic compound bindi…	GO:0006139//nucleobase-containing compound metabolic process;GO:0006351//transcription, DNA-templated;GO:0006355//regulation of transcription, DNA-templated;GO:0006725//cellular aromatic compound metabolic process;GO:0006807//nitrogen compound metabolic process;GO:0008150//biological_process;GO:0008152//metabolic process;GO:0009058//biosynthetic process;GO:0009059//macromolecule biosynthetic proc…
CSS0010016	C2H2	349	303	422	163	217	218	13.21	14.29	15.44	11.81	10.36	10.33	14.3133	10.8333	-0.4019	0.0209931	0.167291	IDD11	XP_028119579.1 protein indeterminate-domain 11-like [Camellia sinensis]	-	-	-	-	-	-	-
CSS0048291	HSF	157	128	161	48	78	98	8.34	8.47	8.26	4.88	5.22	6.52	8.35667	5.54	-0.593	0.0211066	0.167955	HSF8	KAF5938724.1 hypothetical protein HYC85_022983 [Camellia sinensis]	-	-	-	-	GO:0005575//cellular_component;GO:0005622//intracellular anatomical structure;GO:0005634//nucleus;GO:0043226//organelle;GO:0043227//membrane-bounded organelle;GO:0043229//intracellular organelle;GO:0043231//intracellular membrane-bounded organelle	GO:0003674//molecular_function;GO:0003676//nucleic acid binding;GO:0003677//DNA binding;GO:0003700//DNA-binding transcription factor activity;GO:0005488//binding;GO:0005524//ATP binding;GO:0008134//transcription factor binding;GO:0042803//protein homodimerization activity;GO:0043565//sequence-specific DNA binding;GO:0070840//dynein complex binding;GO:0097159//organic cyclic compound binding;GO:01…	GO:0006139//nucleobase-containing compound metabolic process;GO:0006351//transcription, DNA-templated;GO:0006355//regulation of transcription, DNA-templated;GO:0006725//cellular aromatic compound metabolic process;GO:0006807//nitrogen compound metabolic process;GO:0007059//chromosome segregation;GO:0008150//biological_process;GO:0008152//metabolic process;GO:0009058//biosynthetic process;GO:00090…
CSS0041507	G2-like	11	13	21	2	1	5	2.59	3.81	4.78	0.9	0.3	1.47	3.72667	0.89	-2.066	0.0224889	0.175859	RR23	THG13011.1 hypothetical protein TEA_005123 [Camellia sinensis var. sinensis] [Camellia sinensis]	Environmental Information Processing	Signal transduction	ko04075//Plant hormone signal transduction	K14491	GO:0005730//nucleolus	GO:0000156//phosphorelay response regulator activity;GO:0003677//DNA binding;GO:0003700//DNA-binding transcription factor activity;GO:0008134//transcription factor binding	GO:0000160//phosphorelay signal transduction system;GO:0006355//regulation of transcription, DNA-templated;GO:0006796//phosphate-containing compound metabolic process
CSS0014484	SBP	174	122	168	88	179	175	13.32	11.69	12.43	12.96	17.29	16.77	12.48	15.6733	0.3287	0.0226032	0.176585	SBP1	XP_028110050.1 squamosa promoter-binding protein 1-like [Camellia sinensis]	-	-	-	-	GO:0005575//cellular_component;GO:0005622//intracellular anatomical structure;GO:0005634//nucleus;GO:0005737//cytoplasm;GO:0043226//organelle;GO:0043227//membrane-bounded organelle;GO:0043229//intracellular organelle;GO:0043231//intracellular membrane-bounded organelle	GO:0003674//molecular_function;GO:0003676//nucleic acid binding;GO:0003677//DNA binding;GO:0003700//DNA-binding transcription factor activity;GO:0005488//binding;GO:0043167//ion binding;GO:0043169//cation binding;GO:0046872//metal ion binding;GO:0097159//organic cyclic compound binding;GO:0140110//transcription regulator activity;GO:1901363//heterocyclic compound binding	GO:0000003//reproduction;GO:0003006//developmental process involved in reproduction;GO:0006139//nucleobase-containing compound metabolic process;GO:0006351//transcription, DNA-templated;GO:0006355//regulation of transcription, DNA-templated;GO:0006725//cellular aromatic compound metabolic process;GO:0006807//nitrogen compound metabolic process;GO:0007275//multicellular organism development;GO:000…
CSS0001409	WOX	24	19	26	6	6	6	3.24	3.27	3.47	1.72	0.96	1.09	3.32667	1.25667	-1.4045	0.0227969	0.177589	WOX4	XP_028080418.1 WUSCHEL-related homeobox 4 isoform X2 [Camellia sinensis]	-	-	-	-	GO:0005575//cellular_component;GO:0005622//intracellular anatomical structure;GO:0005634//nucleus;GO:0043226//organelle;GO:0043227//membrane-bounded organelle;GO:0043229//intracellular organelle;GO:0043231//intracellular membrane-bounded organelle	GO:0003674//molecular_function;GO:0003676//nucleic acid binding;GO:0003677//DNA binding;GO:0005488//binding;GO:0097159//organic cyclic compound binding;GO:1901363//heterocyclic compound binding	GO:0000003//reproduction;GO:0003006//developmental process involved in reproduction;GO:0006139//nucleobase-containing compound metabolic process;GO:0006351//transcription, DNA-templated;GO:0006355//regulation of transcription, DNA-templated;GO:0006725//cellular aromatic compound metabolic process;GO:0006807//nitrogen compound metabolic process;GO:0007154//cell communication;GO:0007165//signal tra…
CSS0019821	WOX	24	19	26	6	6	6	3.24	3.27	3.47	1.72	0.96	1.09	3.32667	1.25667	-1.4045	0.0227969	0.177589	WOX4	XP_028080418.1 WUSCHEL-related homeobox 4 isoform X2 [Camellia sinensis]	-	-	-	-	GO:0005575//cellular_component;GO:0005622//intracellular anatomical structure;GO:0005634//nucleus;GO:0043226//organelle;GO:0043227//membrane-bounded organelle;GO:0043229//intracellular organelle;GO:0043231//intracellular membrane-bounded organelle	GO:0003674//molecular_function;GO:0003676//nucleic acid binding;GO:0003677//DNA binding;GO:0005488//binding;GO:0097159//organic cyclic compound binding;GO:1901363//heterocyclic compound binding	GO:0000003//reproduction;GO:0003006//developmental process involved in reproduction;GO:0006139//nucleobase-containing compound metabolic process;GO:0006351//transcription, DNA-templated;GO:0006355//regulation of transcription, DNA-templated;GO:0006725//cellular aromatic compound metabolic process;GO:0006807//nitrogen compound metabolic process;GO:0007154//cell communication;GO:0007165//signal tra…
CSS0031983	Trihelix	140	108	145	102	134	132	9.31	8.95	9.32	12.98	11.24	10.99	9.19333	11.7367	0.3524	0.0237589	0.18337	ASIL2	XP_028097449.1 trihelix transcription factor ASIL1-like [Camellia sinensis]	-	-	-	-	-	-	GO:0006355//regulation of transcription, DNA-templated
CSS0045405	TALE	3060	2359	3090	1415	1988	1990	95.09	91.37	92.81	84.16	77.92	77.45	93.09	79.8433	-0.2215	0.0237606	0.18337	BLH1	XP_028077531.1 BEL1-like homeodomain protein 1 [Camellia sinensis]	-	-	-	-	-	GO:0003677//DNA binding	GO:0006355//regulation of transcription, DNA-templated
CSS0034004	Dof	158	121	161	54	83	85	7.21	6.88	7.1	4.72	4.78	4.86	7.06333	4.78667	-0.5613	0.0239053	0.184194	CDF3	XP_028113731.1 cyclic dof factor 3-like [Camellia sinensis]	-	-	-	-	-	GO:0003677//DNA binding	GO:0006270//DNA replication initiation;GO:0006355//regulation of transcription, DNA-templated
CSS0025682	bHLH	181	130	195	72	95	88	8.92	7.99	9.29	6.79	5.91	5.43	8.73333	6.04333	-0.5312	0.0240488	0.18497	BHLH130	XP_028126286.1 transcription factor bHLH130-like [Camellia sinensis]	-	-	-	-	GO:0016021//integral component of membrane	GO:0046983//protein dimerization activity	GO:0009234//menaquinone biosynthetic process
CSS0049001	G2-like	84	48	78	21	35	32	6.96	4.97	6.28	3.41	3.69	3.35	6.07	3.48333	-0.8012	0.0245381	0.188139	EFM	XP_028102050.1 myb family transcription factor EFM-like [Camellia sinensis]	-	-	-	-	GO:0005575//cellular_component;GO:0005622//intracellular anatomical structure;GO:0005634//nucleus;GO:0043226//organelle;GO:0043227//membrane-bounded organelle;GO:0043229//intracellular organelle;GO:0043231//intracellular membrane-bounded organelle	GO:0000156//phosphorelay response regulator activity;GO:0003674//molecular_function;GO:0003676//nucleic acid binding;GO:0003677//DNA binding;GO:0003700//DNA-binding transcription factor activity;GO:0005488//binding;GO:0060089//molecular transducer activity;GO:0097159//organic cyclic compound binding;GO:0140110//transcription regulator activity;GO:1901363//heterocyclic compound binding	GO:0000160//phosphorelay signal transduction system;GO:0006139//nucleobase-containing compound metabolic process;GO:0006351//transcription, DNA-templated;GO:0006355//regulation of transcription, DNA-templated;GO:0006725//cellular aromatic compound metabolic process;GO:0006807//nitrogen compound metabolic process;GO:0007154//cell communication;GO:0007165//signal transduction;GO:0007275//multicellu…
CSS0028910	MYB_related	26	12	34	25	52	22	0.47	0.27	0.6	0.85	1.18	0.49	0.446667	0.84	0.9112	0.0245599	0.188231	--	XP_028126949.1 uncharacterized protein LOC114323546 isoform X1 [Camellia sinensis]	-	-	-	-	GO:0000228//nuclear chromosome;GO:0000785//chromatin;GO:0005575//cellular_component;GO:0005622//intracellular anatomical structure;GO:0005634//nucleus;GO:0005654//nucleoplasm;GO:0005694//chromosome;GO:0005737//cytoplasm;GO:0005819//spindle;GO:0005829//cytosol;GO:0005856//cytoskeleton;GO:0005874//microtubule;GO:0005876//spindle microtubule;GO:0015630//microtubule cytoskeleton;GO:0017053//transcrip…	GO:0000981//DNA-binding transcription factor activity, RNA polymerase II-specific;GO:0001067//transcription regulatory region nucleic acid binding;GO:0003674//molecular_function;GO:0003676//nucleic acid binding;GO:0003677//DNA binding;GO:0003700//DNA-binding transcription factor activity;GO:0003712//transcription coregulator activity;GO:0003714//transcription corepressor activity;GO:0005102//sign…	GO:0000122//negative regulation of transcription by RNA polymerase II;GO:0000226//microtubule cytoskeleton organization;GO:0001932//regulation of protein phosphorylation;GO:0001933//negative regulation of protein phosphorylation;GO:0006109//regulation of carbohydrate metabolic process;GO:0006110//regulation of glycolytic process;GO:0006139//nucleobase-containing compound metabolic process;GO:0006…
CSS0007746	NF-YB	186	189	258	89	106	134	24	30.39	32.17	21.98	17.25	21.65	28.8533	20.2933	-0.5077	0.0253374	0.192559	NFYB3	KAF5949864.1 hypothetical protein HYC85_011857 [Camellia sinensis]	-	-	-	-	-	GO:0003677//DNA binding	-
CSS0008886	Nin-like	881	708	910	355	584	589	25.76	25.8	25.72	19.87	21.54	21.57	25.76	20.9933	-0.2952	0.0255721	0.193963	NLP2	XP_028099682.1 protein NLP2-like [Camellia sinensis]	-	-	-	-	-	GO:0005515//protein binding	-
CSS0021988	bHLH	370	239	312	133	192	178	19.54	15.73	15.92	13.44	12.79	11.77	17.0633	12.6667	-0.4299	0.0263187	0.198004	UNE10	XP_028119836.1 transcription factor UNE10-like [Camellia sinensis]	-	-	-	-	GO:0005575//cellular_component;GO:0005622//intracellular anatomical structure;GO:0005634//nucleus;GO:0005911//cell-cell junction;GO:0009506//plasmodesma;GO:0030054//cell junction;GO:0043226//organelle;GO:0043227//membrane-bounded organelle;GO:0043229//intracellular organelle;GO:0043231//intracellular membrane-bounded organelle;GO:0055044//symplast	GO:0003674//molecular_function;GO:0003676//nucleic acid binding;GO:0003677//DNA binding;GO:0003700//DNA-binding transcription factor activity;GO:0005488//binding;GO:0005515//protein binding;GO:0046983//protein dimerization activity;GO:0097159//organic cyclic compound binding;GO:0140110//transcription regulator activity;GO:1901363//heterocyclic compound binding	GO:0000003//reproduction;GO:0006139//nucleobase-containing compound metabolic process;GO:0006351//transcription, DNA-templated;GO:0006355//regulation of transcription, DNA-templated;GO:0006725//cellular aromatic compound metabolic process;GO:0006807//nitrogen compound metabolic process;GO:0008150//biological_process;GO:0008152//metabolic process;GO:0009058//biosynthetic process;GO:0009059//macrom…
CSS0041853	CO-like	524	392	550	282	446	490	45.19	42.14	45.85	46.55	48.52	52.93	44.3933	49.3333	0.1522	0.0264158	0.198581	COL2	KAF5958465.1 hypothetical protein HYC85_005690 [Camellia sinensis]	-	-	-	-	GO:0005575//cellular_component;GO:0005622//intracellular anatomical structure;GO:0005634//nucleus;GO:0043226//organelle;GO:0043227//membrane-bounded organelle;GO:0043229//intracellular organelle;GO:0043231//intracellular membrane-bounded organelle	GO:0003674//molecular_function;GO:0003676//nucleic acid binding;GO:0003677//DNA binding;GO:0003700//DNA-binding transcription factor activity;GO:0005488//binding;GO:0005515//protein binding;GO:0008270//zinc ion binding;GO:0043167//ion binding;GO:0043169//cation binding;GO:0046872//metal ion binding;GO:0046914//transition metal ion binding;GO:0097159//organic cyclic compound binding;GO:0140110//tr…	GO:0000003//reproduction;GO:0003006//developmental process involved in reproduction;GO:0006139//nucleobase-containing compound metabolic process;GO:0006351//transcription, DNA-templated;GO:0006355//regulation of transcription, DNA-templated;GO:0006725//cellular aromatic compound metabolic process;GO:0006807//nitrogen compound metabolic process;GO:0006996//organelle organization;GO:0007275//multic…
CSS0004706	MYB	95	64	99	24	46	47	6.17	5.18	6.21	2.98	3.79	3.82	5.85333	3.53	-0.7296	0.027048	0.202239	MYB3R5	KAF5953759.1 hypothetical protein HYC85_006615 [Camellia sinensis]	-	-	-	-	GO:0005575//cellular_component;GO:0005622//intracellular anatomical structure;GO:0005634//nucleus;GO:0043226//organelle;GO:0043227//membrane-bounded organelle;GO:0043229//intracellular organelle;GO:0043231//intracellular membrane-bounded organelle	GO:0000981//DNA-binding transcription factor activity, RNA polymerase II-specific;GO:0001067//transcription regulatory region nucleic acid binding;GO:0003674//molecular_function;GO:0003676//nucleic acid binding;GO:0003677//DNA binding;GO:0003700//DNA-binding transcription factor activity;GO:0005488//binding;GO:0043565//sequence-specific DNA binding;GO:0097159//organic cyclic compound binding;GO:0…	GO:0006139//nucleobase-containing compound metabolic process;GO:0006351//transcription, DNA-templated;GO:0006355//regulation of transcription, DNA-templated;GO:0006357//regulation of transcription by RNA polymerase II;GO:0006725//cellular aromatic compound metabolic process;GO:0006807//nitrogen compound metabolic process;GO:0006952//defense response;GO:0008150//biological_process;GO:0008152//meta…
CSS0029845	NF-YB	194	178	275	80	111	148	24.84	28.37	34.05	19.65	17.87	23.69	29.0867	20.4033	-0.5116	0.027194	0.203135	DR1	THG08805.1 hypothetical protein TEA_009710 [Camellia sinensis var. sinensis] [Camellia sinensis]	-	-	-	-	GO:0000123//histone acetyltransferase complex;GO:0005575//cellular_component;GO:0005622//intracellular anatomical structure;GO:0005634//nucleus;GO:0005654//nucleoplasm;GO:0017053//transcription repressor complex;GO:0017054//negative cofactor 2 complex;GO:0031248//protein acetyltransferase complex;GO:0031974//membrane-enclosed lumen;GO:0031981//nuclear lumen;GO:0032991//protein-containing complex;…	GO:0000981//DNA-binding transcription factor activity, RNA polymerase II-specific;GO:0001067//transcription regulatory region nucleic acid binding;GO:0003674//molecular_function;GO:0003676//nucleic acid binding;GO:0003677//DNA binding;GO:0003682//chromatin binding;GO:0003700//DNA-binding transcription factor activity;GO:0003712//transcription coregulator activity;GO:0003714//transcription corepre…	GO:0000122//negative regulation of transcription by RNA polymerase II;GO:0000278//mitotic cell cycle;GO:0006139//nucleobase-containing compound metabolic process;GO:0006325//chromatin organization;GO:0006338//chromatin remodeling;GO:0006351//transcription, DNA-templated;GO:0006352//DNA-templated transcription, initiation;GO:0006355//regulation of transcription, DNA-templated;GO:0006357//regulatio…
CSS0024948	ARF	1078	847	1043	569	915	885	24.79	24.28	23.18	25.04	26.54	25.49	24.0833	25.69	0.0932	0.0273195	0.203864	ARF6	KAF5944038.1 hypothetical protein HYC85_018115 [Camellia sinensis]	-	-	-	-	GO:0005634//nucleus	GO:0003677//DNA binding	GO:0006355//regulation of transcription, DNA-templated;GO:0009725//response to hormone
CSS0047209	C2H2	36	41	60	16	20	13	2.47	3.5	3.98	2.1	1.73	1.13	3.31667	1.65333	-1.0044	0.027507	0.20504	ZAT9	XP_028074031.1 zinc finger protein ZAT9-like [Camellia sinensis]	-	-	-	-	GO:0005575//cellular_component;GO:0005622//intracellular anatomical structure;GO:0005634//nucleus;GO:0043226//organelle;GO:0043227//membrane-bounded organelle;GO:0043229//intracellular organelle;GO:0043231//intracellular membrane-bounded organelle	GO:0001067//transcription regulatory region nucleic acid binding;GO:0003674//molecular_function;GO:0003676//nucleic acid binding;GO:0003677//DNA binding;GO:0003700//DNA-binding transcription factor activity;GO:0005488//binding;GO:0043167//ion binding;GO:0043169//cation binding;GO:0046872//metal ion binding;GO:0097159//organic cyclic compound binding;GO:0140110//transcription regulator activity;GO…	GO:0006139//nucleobase-containing compound metabolic process;GO:0006351//transcription, DNA-templated;GO:0006355//regulation of transcription, DNA-templated;GO:0006725//cellular aromatic compound metabolic process;GO:0006807//nitrogen compound metabolic process;GO:0008150//biological_process;GO:0008152//metabolic process;GO:0009058//biosynthetic process;GO:0009059//macromolecule biosynthetic proc…
CSS0027338	C2H2	14	15	21	3	3	5	2.3	3.07	3.33	0.94	0.62	1.03	2.9	0.863333	-1.7481	0.0275299	0.205053	IDD7	XP_028101007.1 protein indeterminate-domain 11-like isoform X1 [Camellia sinensis]	-	-	-	-	GO:0030127//COPII vesicle coat	GO:0003677//DNA binding;GO:0004070//aspartate carbamoyltransferase activity;GO:0008270//zinc ion binding	GO:0006281//DNA repair;GO:0006886//intracellular protein transport;GO:0006888//endoplasmic reticulum to Golgi vesicle-mediated transport;GO:0009220//pyrimidine ribonucleotide biosynthetic process
CSS0013504	C2H2	221	187	203	85	129	109	11.64	12.28	10.34	8.57	8.57	7.19	11.42	8.11	-0.4938	0.0276778	0.205557	IDD7	XP_028057496.1 protein indeterminate-domain 7-like [Camellia sinensis]	-	-	-	-	GO:0030127//COPII vesicle coat	GO:0003677//DNA binding;GO:0008270//zinc ion binding	GO:0006886//intracellular protein transport;GO:0006888//endoplasmic reticulum to Golgi vesicle-mediated transport
CSS0046692	HD-ZIP	30	19	34	6	9	10	2.59	2.04	2.84	0.99	0.98	1.08	2.49	1.01667	-1.2923	0.0277289	0.205708	HAT14	XP_028056403.1 homeobox-leucine zipper protein HOX11-like [Camellia sinensis]	-	-	-	-	GO:0005575//cellular_component;GO:0005622//intracellular anatomical structure;GO:0005634//nucleus;GO:0043226//organelle;GO:0043227//membrane-bounded organelle;GO:0043229//intracellular organelle;GO:0043231//intracellular membrane-bounded organelle	GO:0003674//molecular_function;GO:0003676//nucleic acid binding;GO:0003677//DNA binding;GO:0003700//DNA-binding transcription factor activity;GO:0005488//binding;GO:0043565//sequence-specific DNA binding;GO:0097159//organic cyclic compound binding;GO:0140110//transcription regulator activity;GO:1901363//heterocyclic compound binding	GO:0006139//nucleobase-containing compound metabolic process;GO:0006260//DNA replication;GO:0006351//transcription, DNA-templated;GO:0006355//regulation of transcription, DNA-templated;GO:0006725//cellular aromatic compound metabolic process;GO:0006807//nitrogen compound metabolic process;GO:0006914//autophagy;GO:0008150//biological_process;GO:0008152//metabolic process;GO:0009058//biosynthetic p…
CSS0030308	bHLH	8	6	9	8	23	13	0.55	0.52	0.6	1.06	2.01	1.13	0.556667	1.4	1.3305	0.0279197	0.206808	BHLH123	XP_028086624.1 transcription factor bHLH123-like [Camellia sinensis]	-	-	-	-	GO:0005741//mitochondrial outer membrane	GO:0046983//protein dimerization activity	GO:0006886//intracellular protein transport
CSS0007405	MYB_related	706	526	743	398	605	590	16.71	15.52	17	18.03	18.07	17.49	16.41	17.8633	0.1224	0.0281546	0.20791	ALY3	XP_028104048.1 protein ALWAYS EARLY 3 [Camellia sinensis]	-	-	-	-	-	-	-
CSS0043831	WRKY	80	72	123	33	45	46	10	11.22	14.86	7.89	7.09	7.2	12.0267	7.39333	-0.7019	0.0294427	0.214695	WRKY14	XP_028094020.1 probable WRKY transcription factor 35 [Camellia sinensis]	-	-	-	-	GO:0005575//cellular_component;GO:0005622//intracellular anatomical structure;GO:0005634//nucleus;GO:0043226//organelle;GO:0043227//membrane-bounded organelle;GO:0043229//intracellular organelle;GO:0043231//intracellular membrane-bounded organelle	GO:0003674//molecular_function;GO:0003676//nucleic acid binding;GO:0003677//DNA binding;GO:0003700//DNA-binding transcription factor activity;GO:0005488//binding;GO:0043565//sequence-specific DNA binding;GO:0097159//organic cyclic compound binding;GO:0140110//transcription regulator activity;GO:1901363//heterocyclic compound binding	GO:0000003//reproduction;GO:0003006//developmental process involved in reproduction;GO:0006139//nucleobase-containing compound metabolic process;GO:0006351//transcription, DNA-templated;GO:0006355//regulation of transcription, DNA-templated;GO:0006725//cellular aromatic compound metabolic process;GO:0006807//nitrogen compound metabolic process;GO:0007275//multicellular organism development;GO:000…
CSS0037020	SBP	516	344	422	257	434	401	12.97	10.79	10.25	12.37	13.78	12.64	11.3367	12.93	0.1897	0.0296051	0.215757	SPL1	XP_028110698.1 squamosa promoter-binding-like protein 1 isoform X1 [Camellia sinensis]	-	-	-	-	GO:0005575//cellular_component;GO:0005622//intracellular anatomical structure;GO:0005634//nucleus;GO:0043226//organelle;GO:0043227//membrane-bounded organelle;GO:0043229//intracellular organelle;GO:0043231//intracellular membrane-bounded organelle	GO:0003674//molecular_function;GO:0003676//nucleic acid binding;GO:0003677//DNA binding;GO:0003700//DNA-binding transcription factor activity;GO:0005488//binding;GO:0005515//protein binding;GO:0043167//ion binding;GO:0043169//cation binding;GO:0046872//metal ion binding;GO:0097159//organic cyclic compound binding;GO:0140110//transcription regulator activity;GO:1901363//heterocyclic compound bindi…	GO:0006139//nucleobase-containing compound metabolic process;GO:0006351//transcription, DNA-templated;GO:0006355//regulation of transcription, DNA-templated;GO:0006725//cellular aromatic compound metabolic process;GO:0006807//nitrogen compound metabolic process;GO:0008150//biological_process;GO:0008152//metabolic process;GO:0009058//biosynthetic process;GO:0009059//macromolecule biosynthetic proc…
CSS0003597	Whirly	174	136	128	99	200	130	19.9	19.38	14.18	21.75	28.9	18.54	17.82	23.0633	0.3721	0.0311397	0.223436	WHY1	XP_028085682.1 single-stranded DNA-binding protein WHY1, chloroplastic-like [Camellia sinensis]	-	-	-	-	GO:0005575//cellular_component;GO:0005622//intracellular anatomical structure;GO:0005634//nucleus;GO:0005737//cytoplasm;GO:0009507//chloroplast;GO:0009532//plastid stroma;GO:0009536//plastid;GO:0009570//chloroplast stroma;GO:0043226//organelle;GO:0043227//membrane-bounded organelle;GO:0043229//intracellular organelle;GO:0043231//intracellular membrane-bounded organelle	GO:0003674//molecular_function;GO:0003676//nucleic acid binding;GO:0003677//DNA binding;GO:0003697//single-stranded DNA binding;GO:0003700//DNA-binding transcription factor activity;GO:0003723//RNA binding;GO:0005488//binding;GO:0043565//sequence-specific DNA binding;GO:0097159//organic cyclic compound binding;GO:0140110//transcription regulator activity;GO:1901363//heterocyclic compound binding	GO:0000018//regulation of DNA recombination;GO:0006139//nucleobase-containing compound metabolic process;GO:0006259//DNA metabolic process;GO:0006281//DNA repair;GO:0006351//transcription, DNA-templated;GO:0006355//regulation of transcription, DNA-templated;GO:0006725//cellular aromatic compound metabolic process;GO:0006807//nitrogen compound metabolic process;GO:0006950//response to stress;GO:00…
CSS0004937	GRAS	369	328	359	141	239	226	18.05	20	16.98	13.2	14.75	13.85	18.3433	13.9333	-0.3967	0.0314557	0.225208	SCL6	XP_028093152.1 scarecrow-like protein 6 [Camellia sinensis]	-	-	-	-	-	-	-
CSS0014988	ERF	20	25	31	29	38	29	1.78	2.78	2.67	4.95	4.27	3.24	2.41	4.15333	0.7852	0.0316618	0.226211	CRF4	XP_028087422.1 ethylene-responsive transcription factor CRF4-like [Camellia sinensis]	-	-	-	-	GO:0005575//cellular_component;GO:0005622//intracellular anatomical structure;GO:0005634//nucleus;GO:0005737//cytoplasm;GO:0043226//organelle;GO:0043227//membrane-bounded organelle;GO:0043229//intracellular organelle;GO:0043231//intracellular membrane-bounded organelle	GO:0003674//molecular_function;GO:0003676//nucleic acid binding;GO:0003677//DNA binding;GO:0003700//DNA-binding transcription factor activity;GO:0005488//binding;GO:0097159//organic cyclic compound binding;GO:0140110//transcription regulator activity;GO:1901363//heterocyclic compound binding	GO:0000160//phosphorelay signal transduction system;GO:0006139//nucleobase-containing compound metabolic process;GO:0006351//transcription, DNA-templated;GO:0006355//regulation of transcription, DNA-templated;GO:0006725//cellular aromatic compound metabolic process;GO:0006807//nitrogen compound metabolic process;GO:0007154//cell communication;GO:0007165//signal transduction;GO:0007275//multicellu…
CSS0046542	SBP	10	7	10	18	16	11	0.31	0.27	0.3	1.06	0.62	0.42	0.293333	0.7	1.2548	0.0318929	0.227199	SPL14	XP_028098791.1 squamosa promoter-binding-like protein 14 isoform X2 [Camellia sinensis]	-	-	-	-	GO:0005575//cellular_component;GO:0005622//intracellular anatomical structure;GO:0005634//nucleus;GO:0005737//cytoplasm;GO:0005886//plasma membrane;GO:0016020//membrane;GO:0043226//organelle;GO:0043227//membrane-bounded organelle;GO:0043229//intracellular organelle;GO:0043231//intracellular membrane-bounded organelle;GO:0071944//cell periphery	GO:0003674//molecular_function;GO:0003676//nucleic acid binding;GO:0003677//DNA binding;GO:0003700//DNA-binding transcription factor activity;GO:0005488//binding;GO:0005515//protein binding;GO:0043167//ion binding;GO:0043169//cation binding;GO:0046872//metal ion binding;GO:0097159//organic cyclic compound binding;GO:0140110//transcription regulator activity;GO:1901363//heterocyclic compound bindi…	GO:0006139//nucleobase-containing compound metabolic process;GO:0006351//transcription, DNA-templated;GO:0006355//regulation of transcription, DNA-templated;GO:0006725//cellular aromatic compound metabolic process;GO:0006807//nitrogen compound metabolic process;GO:0006950//response to stress;GO:0006952//defense response;GO:0008150//biological_process;GO:0008152//metabolic process;GO:0009058//bios…
CSS0011167	NAC	244	191	250	88	153	133	16.27	15.87	16.11	11.23	12.86	11.1	16.0833	11.73	-0.4554	0.0319222	0.227319	NAC073	KAF5944371.1 hypothetical protein HYC85_018448 [Camellia sinensis]	-	-	-	-	GO:0005575//cellular_component;GO:0005622//intracellular anatomical structure;GO:0005634//nucleus;GO:0043226//organelle;GO:0043227//membrane-bounded organelle;GO:0043229//intracellular organelle;GO:0043231//intracellular membrane-bounded organelle	GO:0003674//molecular_function;GO:0003676//nucleic acid binding;GO:0003677//DNA binding;GO:0003700//DNA-binding transcription factor activity;GO:0005488//binding;GO:0043565//sequence-specific DNA binding;GO:0097159//organic cyclic compound binding;GO:0140110//transcription regulator activity;GO:1901363//heterocyclic compound binding	GO:0000075//cell cycle checkpoint signaling;GO:0000077//DNA damage checkpoint signaling;GO:0006139//nucleobase-containing compound metabolic process;GO:0006351//transcription, DNA-templated;GO:0006355//regulation of transcription, DNA-templated;GO:0006725//cellular aromatic compound metabolic process;GO:0006807//nitrogen compound metabolic process;GO:0006950//response to stress;GO:0006974//cellul…
CSS0021592	FAR1	85	87	100	72	116	83	1.85	2.36	2.1	3	3.18	2.26	2.10333	2.81333	0.4196	0.0324813	0.230223	FRS10	XP_028076481.1 putative protein FAR1-RELATED SEQUENCE 10 isoform X1 [Camellia sinensis]	-	-	-	-	-	GO:0003674//molecular_function;GO:0005488//binding;GO:0008270//zinc ion binding;GO:0043167//ion binding;GO:0043169//cation binding;GO:0046872//metal ion binding;GO:0046914//transition metal ion binding	GO:0006355//regulation of transcription, DNA-templated;GO:0008150//biological_process;GO:0009889//regulation of biosynthetic process;GO:0010468//regulation of gene expression;GO:0010556//regulation of macromolecule biosynthetic process;GO:0019219//regulation of nucleobase-containing compound metabolic process;GO:0019222//regulation of metabolic process;GO:0031323//regulation of cellular metabolic…
CSS0029877	MYB	50	32	65	16	25	13	2.45	1.95	3.08	1.5	1.54	0.8	2.49333	1.28	-0.9619	0.0327758	0.23149	GAMYB	XP_028073359.1 transcription factor GAMYB-like [Camellia sinensis]	-	-	-	-	-	-	-
CSS0023252	CPP	109	60	88	60	112	87	3.18	2.18	2.48	3.35	4.12	3.17	2.61333	3.54667	0.4406	0.0333052	0.23442	TCX2	XP_028118349.1 CRC domain-containing protein TSO1-like isoform X1 [Camellia sinensis]	-	-	-	-	-	-	-
CSS0018618	G2-like	37	11	21	2	6	10	3.48	1.29	1.91	0.36	0.71	1.18	2.22667	0.75	-1.5699	0.0336891	0.236097	PHL8	KAF5939075.1 hypothetical protein HYC85_023334 [Camellia sinensis]	-	-	-	-	GO:0005575//cellular_component;GO:0005622//intracellular anatomical structure;GO:0005634//nucleus;GO:0043226//organelle;GO:0043227//membrane-bounded organelle;GO:0043229//intracellular organelle;GO:0043231//intracellular membrane-bounded organelle	GO:0003674//molecular_function;GO:0003676//nucleic acid binding;GO:0003677//DNA binding;GO:0003700//DNA-binding transcription factor activity;GO:0005488//binding;GO:0097159//organic cyclic compound binding;GO:0140110//transcription regulator activity;GO:1901363//heterocyclic compound binding	GO:0000003//reproduction;GO:0003006//developmental process involved in reproduction;GO:0006139//nucleobase-containing compound metabolic process;GO:0006351//transcription, DNA-templated;GO:0006355//regulation of transcription, DNA-templated;GO:0006725//cellular aromatic compound metabolic process;GO:0006807//nitrogen compound metabolic process;GO:0007275//multicellular organism development;GO:000…
CSS0041393	MYB	78	63	94	30	37	38	8.26	8.31	9.59	6.1	4.95	5.03	8.72	5.36	-0.7021	0.0337277	0.236197	MYB308	XP_028116609.1 myb-related protein 308-like [Camellia sinensis]	-	-	-	-	GO:0005575//cellular_component;GO:0005622//intracellular anatomical structure;GO:0005634//nucleus;GO:0043226//organelle;GO:0043227//membrane-bounded organelle;GO:0043229//intracellular organelle;GO:0043231//intracellular membrane-bounded organelle	GO:0000981//DNA-binding transcription factor activity, RNA polymerase II-specific;GO:0001067//transcription regulatory region nucleic acid binding;GO:0003674//molecular_function;GO:0003676//nucleic acid binding;GO:0003677//DNA binding;GO:0003700//DNA-binding transcription factor activity;GO:0005488//binding;GO:0043565//sequence-specific DNA binding;GO:0097159//organic cyclic compound binding;GO:0…	GO:0001101//response to acid chemical;GO:0006082//organic acid metabolic process;GO:0006139//nucleobase-containing compound metabolic process;GO:0006351//transcription, DNA-templated;GO:0006355//regulation of transcription, DNA-templated;GO:0006357//regulation of transcription by RNA polymerase II;GO:0006725//cellular aromatic compound metabolic process;GO:0006807//nitrogen compound metabolic pro…
CSS0049714	ERF	2	0	4	5	7	8	0.15	0	0.29	0.72	0.66	0.75	0.146667	0.71	2.2753	0.0340228	0.237665	ERF110	XP_028106505.1 ethylene-responsive transcription factor ABR1-like isoform X1 [Camellia sinensis]	-	-	-	-	GO:0005575//cellular_component;GO:0005622//intracellular anatomical structure;GO:0005634//nucleus;GO:0043226//organelle;GO:0043227//membrane-bounded organelle;GO:0043229//intracellular organelle;GO:0043231//intracellular membrane-bounded organelle	GO:0003674//molecular_function;GO:0003676//nucleic acid binding;GO:0003677//DNA binding;GO:0003700//DNA-binding transcription factor activity;GO:0005488//binding;GO:0097159//organic cyclic compound binding;GO:0140110//transcription regulator activity;GO:1901363//heterocyclic compound binding	GO:0000160//phosphorelay signal transduction system;GO:0001101//response to acid chemical;GO:0006139//nucleobase-containing compound metabolic process;GO:0006351//transcription, DNA-templated;GO:0006355//regulation of transcription, DNA-templated;GO:0006725//cellular aromatic compound metabolic process;GO:0006807//nitrogen compound metabolic process;GO:0006950//response to stress;GO:0006952//defe…
CSS0005697	bHLH	63	39	73	16	30	26	3.65	2.81	4.08	1.77	2.19	1.88	3.51333	1.94667	-0.8518	0.0343221	0.238982	BHLH30	XP_028127200.1 transcription factor bHLH30-like [Camellia sinensis]	-	-	-	-	-	GO:0008773//[protein-PII] uridylyltransferase activity;GO:0046983//protein dimerization activity	GO:0018177//protein uridylylation
CSS0020803	Trihelix	439	324	373	226	364	376	13.6	12.51	11.17	13.4	14.23	14.59	12.4267	14.0733	0.1795	0.0345207	0.24003	RNJ	XP_028055280.1 ribonuclease J isoform X3 [Camellia sinensis]	-	-	-	-	GO:0005575//cellular_component;GO:0005622//intracellular anatomical structure;GO:0005737//cytoplasm;GO:0005783//endoplasmic reticulum;GO:0005789//endoplasmic reticulum membrane;GO:0005798//Golgi-associated vesicle;GO:0009507//chloroplast;GO:0009536//plastid;GO:0012505//endomembrane system;GO:0016020//membrane;GO:0030133//transport vesicle;GO:0030134//COPII-coated ER to Golgi transport vesicle;GO:…	GO:0003674//molecular_function;GO:0003676//nucleic acid binding;GO:0003723//RNA binding;GO:0003824//catalytic activity;GO:0004416//hydroxyacylglutathione hydrolase activity;GO:0004518//nuclease activity;GO:0004519//endonuclease activity;GO:0004521//endoribonuclease activity;GO:0004527//exonuclease activity;GO:0004532//exoribonuclease activity;GO:0004534//5'-3' exoribonuclease activity;GO:0004540/…	GO:0000003//reproduction;GO:0000578//embryonic axis specification;GO:0003006//developmental process involved in reproduction;GO:0006139//nucleobase-containing compound metabolic process;GO:0006364//rRNA processing;GO:0006396//RNA processing;GO:0006401//RNA catabolic process;GO:0006725//cellular aromatic compound metabolic process;GO:0006807//nitrogen compound metabolic process;GO:0006810//transpo…
CSS0049672	GATA	277	206	263	104	136	170	33.42	30.94	30.73	24.01	20.73	25.68	31.6967	23.4733	-0.4333	0.0347365	0.241134	GATA1	XP_028113026.1 GATA transcription factor 1-like [Camellia sinensis]	-	-	-	-	-	GO:0008270//zinc ion binding;GO:0043565//sequence-specific DNA binding	GO:0006355//regulation of transcription, DNA-templated
CSS0019017	C2H2	1201	890	1084	485	716	756	44.29	40.91	38.64	34.23	33.31	34.92	41.28	34.1533	-0.2734	0.0348593	0.241641	ENY	XP_028076239.1 zinc finger protein GAI-ASSOCIATED FACTOR 1-like [Camellia sinensis]	-	-	-	-	GO:0030127//COPII vesicle coat	GO:0008270//zinc ion binding	GO:0006886//intracellular protein transport;GO:0006888//endoplasmic reticulum to Golgi vesicle-mediated transport
CSS0045704	G2-like	132	75	133	42	63	57	11.86	8.4	11.55	7.22	7.14	6.42	10.6033	6.92667	-0.6143	0.0356813	0.245762	PHL8	XP_028073358.1 protein PHR1-LIKE 3-like isoform X1 [Camellia sinensis]	-	-	-	-	GO:0005575//cellular_component;GO:0005622//intracellular anatomical structure;GO:0005634//nucleus;GO:0043226//organelle;GO:0043227//membrane-bounded organelle;GO:0043229//intracellular organelle;GO:0043231//intracellular membrane-bounded organelle	GO:0003674//molecular_function;GO:0003676//nucleic acid binding;GO:0003677//DNA binding;GO:0003700//DNA-binding transcription factor activity;GO:0005488//binding;GO:0097159//organic cyclic compound binding;GO:0140110//transcription regulator activity;GO:1901363//heterocyclic compound binding	GO:0000003//reproduction;GO:0003006//developmental process involved in reproduction;GO:0006139//nucleobase-containing compound metabolic process;GO:0006351//transcription, DNA-templated;GO:0006355//regulation of transcription, DNA-templated;GO:0006725//cellular aromatic compound metabolic process;GO:0006807//nitrogen compound metabolic process;GO:0007275//multicellular organism development;GO:000…
CSS0047002	HD-ZIP	43	36	51	17	17	14	5.38	5.62	6.17	4.07	2.68	2.19	5.72333	2.98	-0.9415	0.0360787	0.247623	HAT7	XP_028121700.1 homeobox-leucine zipper protein ATHB-52-like isoform X1 [Camellia sinensis]	-	-	-	-	GO:0005575//cellular_component;GO:0005622//intracellular anatomical structure;GO:0005634//nucleus;GO:0005840//ribosome;GO:0005886//plasma membrane;GO:0005940//septin ring;GO:0016021//integral component of membrane;GO:0016592//mediator complex;GO:0043226//organelle;GO:0043227//membrane-bounded organelle;GO:0043229//intracellular organelle;GO:0043231//intracellular membrane-bounded organelle	GO:0000774//adenyl-nucleotide exchange factor activity;GO:0003674//molecular_function;GO:0003676//nucleic acid binding;GO:0003677//DNA binding;GO:0003700//DNA-binding transcription factor activity;GO:0003712//transcription coregulator activity;GO:0003723//RNA binding;GO:0003735//structural constituent of ribosome;GO:0005488//binding;GO:0005524//ATP binding;GO:0019901//protein kinase binding;GO:00…	GO:0000921//septin ring assembly;GO:0006139//nucleobase-containing compound metabolic process;GO:0006260//DNA replication;GO:0006351//transcription, DNA-templated;GO:0006355//regulation of transcription, DNA-templated;GO:0006357//regulation of transcription by RNA polymerase II;GO:0006412//translation;GO:0006457//protein folding;GO:0006725//cellular aromatic compound metabolic process;GO:0006807/…
CSS0034513	ERF	34	15	41	31	32	45	4.1	2.25	4.78	7.15	4.87	6.8	3.71	6.27333	0.7578	0.0364595	0.249751	ERF.C.3	XP_028056050.1 ethylene-responsive transcription factor 1B-like [Camellia sinensis]	Environmental Information Processing;Environmental Information Processing	Signal transduction;Signal transduction	ko04075//Plant hormone signal transduction;ko04016//MAPK signaling pathway - plant	K14516;K14516	-	GO:0003700//DNA-binding transcription factor activity	GO:0006355//regulation of transcription, DNA-templated
CSS0010939	bHLH	591	511	728	276	376	437	26.42	28.48	31.46	23.62	21.2	24.47	28.7867	23.0967	-0.3177	0.0366962	0.251019	BHLH62	KAF5962084.1 hypothetical protein HYC85_003293 [Camellia sinensis]	-	-	-	-	GO:0005575//cellular_component;GO:0005622//intracellular anatomical structure;GO:0005634//nucleus;GO:0043226//organelle;GO:0043227//membrane-bounded organelle;GO:0043229//intracellular organelle;GO:0043231//intracellular membrane-bounded organelle	GO:0001067//transcription regulatory region nucleic acid binding;GO:0003674//molecular_function;GO:0003676//nucleic acid binding;GO:0003677//DNA binding;GO:0003700//DNA-binding transcription factor activity;GO:0005488//binding;GO:0005515//protein binding;GO:0046983//protein dimerization activity;GO:0097159//organic cyclic compound binding;GO:0140110//transcription regulator activity;GO:1901363//h…	GO:0006139//nucleobase-containing compound metabolic process;GO:0006351//transcription, DNA-templated;GO:0006355//regulation of transcription, DNA-templated;GO:0006725//cellular aromatic compound metabolic process;GO:0006807//nitrogen compound metabolic process;GO:0008150//biological_process;GO:0008152//metabolic process;GO:0009058//biosynthetic process;GO:0009059//macromolecule biosynthetic proc…
CSS0016019	WRKY	108	86	117	91	86	120	5.99	5.94	6.27	9.66	6.02	8.33	6.06667	8.00333	0.3997	0.0369757	0.252277	WRKY6	XP_028107506.1 probable WRKY transcription factor 31 [Camellia sinensis]	-	-	-	-	GO:0000795//synaptonemal complex;GO:0005575//cellular_component;GO:0005622//intracellular anatomical structure;GO:0005634//nucleus;GO:0043226//organelle;GO:0043227//membrane-bounded organelle;GO:0043229//intracellular organelle;GO:0043231//intracellular membrane-bounded organelle	GO:0001067//transcription regulatory region nucleic acid binding;GO:0003674//molecular_function;GO:0003676//nucleic acid binding;GO:0003677//DNA binding;GO:0003700//DNA-binding transcription factor activity;GO:0005488//binding;GO:0043565//sequence-specific DNA binding;GO:0097159//organic cyclic compound binding;GO:0140110//transcription regulator activity;GO:1901363//heterocyclic compound binding	GO:0000160//phosphorelay signal transduction system;GO:0006139//nucleobase-containing compound metabolic process;GO:0006351//transcription, DNA-templated;GO:0006355//regulation of transcription, DNA-templated;GO:0006725//cellular aromatic compound metabolic process;GO:0006807//nitrogen compound metabolic process;GO:0006950//response to stress;GO:0007130//synaptonemal complex assembly;GO:0007154//…
CSS0019284	WRKY	123	114	141	97	155	105	9.71	11.22	10.76	14.66	15.43	10.38	10.5633	13.49	0.3528	0.0379263	0.256634	WRKY48	XP_028109764.1 probable WRKY transcription factor 48 [Camellia sinensis]	-	-	-	-	GO:0016021//integral component of membrane	GO:0003700//DNA-binding transcription factor activity;GO:0005219//ryanodine-sensitive calcium-release channel activity;GO:0043565//sequence-specific DNA binding	GO:0006355//regulation of transcription, DNA-templated;GO:0006874//cellular calcium ion homeostasis
CSS0027302	HD-ZIP	271	183	235	154	221	225	6.86	5.78	5.75	7.46	7.06	7.14	6.13	7.22	0.2361	0.0381354	0.257691	ROC3	XP_028083900.1 homeobox-leucine zipper protein ROC3 [Camellia sinensis]	-	-	-	-	GO:0005575//cellular_component;GO:0005622//intracellular anatomical structure;GO:0005634//nucleus;GO:0043226//organelle;GO:0043227//membrane-bounded organelle;GO:0043229//intracellular organelle;GO:0043231//intracellular membrane-bounded organelle	GO:0003674//molecular_function;GO:0003676//nucleic acid binding;GO:0003677//DNA binding;GO:0003700//DNA-binding transcription factor activity;GO:0005488//binding;GO:0008289//lipid binding;GO:0043565//sequence-specific DNA binding;GO:0097159//organic cyclic compound binding;GO:0140110//transcription regulator activity;GO:1901363//heterocyclic compound binding	GO:0000003//reproduction;GO:0003006//developmental process involved in reproduction;GO:0006139//nucleobase-containing compound metabolic process;GO:0006351//transcription, DNA-templated;GO:0006355//regulation of transcription, DNA-templated;GO:0006725//cellular aromatic compound metabolic process;GO:0006807//nitrogen compound metabolic process;GO:0007275//multicellular organism development;GO:000…
CSS0042176	GATA	507	372	567	207	294	346	22.1	20.21	23.89	17.27	16.17	18.89	22.0667	17.4433	-0.3392	0.0381571	0.257703	GATA5	THG19319.1 hypothetical protein TEA_028518 [Camellia sinensis var. sinensis] [Camellia sinensis]	-	-	-	-	GO:0005575//cellular_component;GO:0005622//intracellular anatomical structure;GO:0005634//nucleus;GO:0005667//transcription regulator complex;GO:0032991//protein-containing complex;GO:0043226//organelle;GO:0043227//membrane-bounded organelle;GO:0043229//intracellular organelle;GO:0043231//intracellular membrane-bounded organelle	GO:0000976//transcription cis-regulatory region binding;GO:0000977//RNA polymerase II transcription regulatory region sequence-specific DNA binding;GO:0000981//DNA-binding transcription factor activity, RNA polymerase II-specific;GO:0001067//transcription regulatory region nucleic acid binding;GO:0001228//DNA-binding transcription activator activity, RNA polymerase II-specific;GO:0003674//molecul…	GO:0006139//nucleobase-containing compound metabolic process;GO:0006351//transcription, DNA-templated;GO:0006355//regulation of transcription, DNA-templated;GO:0006357//regulation of transcription by RNA polymerase II;GO:0006366//transcription by RNA polymerase II;GO:0006725//cellular aromatic compound metabolic process;GO:0006807//nitrogen compound metabolic process;GO:0007623//circadian rhythm;…
CSS0010893	GRAS	117	81	118	58	121	131	4.24	3.66	4.13	4.02	5.53	5.94	4.01	5.16333	0.3647	0.0381998	0.257857	SCL14	XP_028109475.1 scarecrow-like protein 33 [Camellia sinensis]	-	-	-	-	-	-	-
CSS0039428	MYB_related	235	199	330	119	129	157	38.76	40.91	52.6	37.57	26.84	32.43	44.09	32.28	-0.4498	0.038441	0.258498	CPC	XP_028124313.1 MYB-like transcription factor ETC1 [Camellia sinensis]	-	-	-	-	GO:0005575//cellular_component;GO:0005622//intracellular anatomical structure;GO:0005634//nucleus;GO:0005741//mitochondrial outer membrane;GO:0043226//organelle;GO:0043227//membrane-bounded organelle;GO:0043229//intracellular organelle;GO:0043231//intracellular membrane-bounded organelle	GO:0000981//DNA-binding transcription factor activity, RNA polymerase II-specific;GO:0001067//transcription regulatory region nucleic acid binding;GO:0003674//molecular_function;GO:0003676//nucleic acid binding;GO:0003677//DNA binding;GO:0003700//DNA-binding transcription factor activity;GO:0005488//binding;GO:0043565//sequence-specific DNA binding;GO:0097159//organic cyclic compound binding;GO:0…	GO:0001101//response to acid chemical;GO:0006139//nucleobase-containing compound metabolic process;GO:0006351//transcription, DNA-templated;GO:0006355//regulation of transcription, DNA-templated;GO:0006357//regulation of transcription by RNA polymerase II;GO:0006725//cellular aromatic compound metabolic process;GO:0006807//nitrogen compound metabolic process;GO:0006886//intracellular protein tran…
CSS0014762	Dof	69	38	67	11	26	35	7.15	4.9	6.71	2.18	3.4	4.54	6.25333	3.37333	-0.8905	0.0386398	0.259386	DOF5.6	THG07385.1 hypothetical protein TEA_016177 [Camellia sinensis var. sinensis] [Camellia sinensis]	-	-	-	-	-	GO:0003677//DNA binding;GO:0061630//ubiquitin protein ligase activity	GO:0006355//regulation of transcription, DNA-templated;GO:0010124//phenylacetate catabolic process
CSS0031872	Dof	30	26	27	7	7	13	1.02	1.1	0.89	0.46	0.3	0.55	1.00333	0.436667	-1.2002	0.038662	0.25949	DOF3.4	XP_028056790.1 dof zinc finger protein DOF4.6-like [Camellia sinensis]	-	-	-	-	-	GO:0003677//DNA binding;GO:0061630//ubiquitin protein ligase activity	GO:0006355//regulation of transcription, DNA-templated;GO:0010124//phenylacetate catabolic process
CSS0034413	ERF	444	391	513	206	268	315	36.68	40.26	40.96	32.57	27.93	32.59	39.3	31.03	-0.3409	0.0390097	0.260834	ERF3	XP_028077844.1 ethylene-responsive transcription factor 3-like [Camellia sinensis]	-	-	-	-	-	GO:0003700//DNA-binding transcription factor activity	GO:0006355//regulation of transcription, DNA-templated
CSS0010702	Trihelix	203	182	247	80	131	135	12.21	13.66	14.39	9.22	9.94	10.21	13.42	9.79	-0.455	0.0392683	0.261932	--	XP_028090983.1 uncharacterized protein LOC114291136 [Camellia sinensis]	-	-	-	-	-	-	-
CSS0027968	C2H2	128	149	76	74	141	171	7.86	11.42	4.52	8.69	10.91	13.19	7.93333	10.93	0.4623	0.0395245	0.263261	ENY	THF95025.1 hypothetical protein TEA_010878 [Camellia sinensis var. sinensis] [Camellia sinensis]	-	-	-	-	GO:0030127//COPII vesicle coat	GO:0008270//zinc ion binding	GO:0006886//intracellular protein transport;GO:0006888//endoplasmic reticulum to Golgi vesicle-mediated transport
CSS0011138	ERF	5	5	4	12	9	8	0.37	0.46	0.28	1.69	0.84	0.74	0.37	1.09	1.5587	0.0395252	0.263261	CRF4	XP_028087422.1 ethylene-responsive transcription factor CRF4-like [Camellia sinensis]	-	-	-	-	GO:0005575//cellular_component;GO:0005622//intracellular anatomical structure;GO:0005634//nucleus;GO:0005737//cytoplasm;GO:0043226//organelle;GO:0043227//membrane-bounded organelle;GO:0043229//intracellular organelle;GO:0043231//intracellular membrane-bounded organelle	GO:0003674//molecular_function;GO:0003676//nucleic acid binding;GO:0003677//DNA binding;GO:0003700//DNA-binding transcription factor activity;GO:0005488//binding;GO:0097159//organic cyclic compound binding;GO:0140110//transcription regulator activity;GO:1901363//heterocyclic compound binding	GO:0000160//phosphorelay signal transduction system;GO:0006139//nucleobase-containing compound metabolic process;GO:0006351//transcription, DNA-templated;GO:0006355//regulation of transcription, DNA-templated;GO:0006725//cellular aromatic compound metabolic process;GO:0006807//nitrogen compound metabolic process;GO:0007154//cell communication;GO:0007165//signal transduction;GO:0007275//multicellu…
CSS0043380	WRKY	21	8	12	16	22	22	1.9	0.9	1.05	2.77	2.51	2.49	1.28333	2.59	1.0131	0.0399017	0.265066	WRKY18	XP_028059734.1 probable WRKY transcription factor 40 isoform X2 [Camellia sinensis]	-	-	-	-	-	GO:0003700//DNA-binding transcription factor activity;GO:0043565//sequence-specific DNA binding	GO:0006355//regulation of transcription, DNA-templated
CSS0032319	bHLH	38	26	43	12	12	14	2.33	1.99	2.55	1.41	0.93	1.07	2.29	1.13667	-1.0105	0.0413943	0.272514	GL3	QLI42587.1 GL3c [Camellia sinensis]	-	-	-	-	-	GO:0046983//protein dimerization activity	-
CSS0017258	SBP	468	320	409	238	373	390	20.45	17.43	17.27	19.9	20.56	21.34	18.3833	20.6	0.1642	0.0416203	0.273632	SPL6	XP_028092785.1 teosinte glume architecture 1-like isoform X1 [Camellia sinensis]	-	-	-	-	-	GO:0003677//DNA binding	-
CSS0018311	bZIP	888	614	779	438	727	680	33.05	28.46	28.01	31.16	34.13	31.69	29.84	32.3267	0.1155	0.0417233	0.273925	POSF21	KAF5947000.1 hypothetical protein HYC85_017228 [Camellia sinensis]	-	-	-	-	GO:0005737//cytoplasm	GO:0003677//DNA binding;GO:0003700//DNA-binding transcription factor activity;GO:0005524//ATP binding	GO:0006355//regulation of transcription, DNA-templated;GO:0007059//chromosome segregation;GO:0030261//chromosome condensation;GO:0043093//FtsZ-dependent cytokinesis;GO:0090529//cell septum assembly
CSS0004785	ERF	2	2	2	9	1	9	0.26	0.33	0.26	2.28	0.13	1.49	0.283333	1.3	2.1979	0.0417599	0.274086	ERF114	XP_028091882.1 ethylene-responsive transcription factor ERF113-like [Camellia sinensis]	-	-	-	-	-	GO:0003700//DNA-binding transcription factor activity	GO:0006355//regulation of transcription, DNA-templated
CSS0027548	SBP	140	111	106	41	76	61	15.34	15.21	11.3	8.69	10.59	8.33	13.95	9.20333	-0.6	0.0419731	0.274947	SPL8	XP_028077116.1 squamosa promoter-binding-like protein 8 [Camellia sinensis]	-	-	-	-	GO:0005575//cellular_component;GO:0005622//intracellular anatomical structure;GO:0005634//nucleus;GO:0005737//cytoplasm;GO:0043226//organelle;GO:0043227//membrane-bounded organelle;GO:0043229//intracellular organelle;GO:0043231//intracellular membrane-bounded organelle	GO:0003674//molecular_function;GO:0003676//nucleic acid binding;GO:0003677//DNA binding;GO:0005488//binding;GO:0043167//ion binding;GO:0043169//cation binding;GO:0046872//metal ion binding;GO:0097159//organic cyclic compound binding;GO:1901363//heterocyclic compound binding	GO:0000003//reproduction;GO:0003006//developmental process involved in reproduction;GO:0006139//nucleobase-containing compound metabolic process;GO:0006351//transcription, DNA-templated;GO:0006355//regulation of transcription, DNA-templated;GO:0006725//cellular aromatic compound metabolic process;GO:0006807//nitrogen compound metabolic process;GO:0007049//cell cycle;GO:0007275//multicellular orga…
CSS0009114	HD-ZIP	1176	852	946	404	704	708	35.33	31.9	27.47	23.23	26.68	26.64	31.5667	25.5167	-0.307	0.0424683	0.277009	HOX32	XP_028114332.1 homeobox-leucine zipper protein ATHB-14-like [Camellia sinensis]	-	-	-	-	GO:0005575//cellular_component;GO:0005622//intracellular anatomical structure;GO:0005634//nucleus;GO:0043226//organelle;GO:0043227//membrane-bounded organelle;GO:0043229//intracellular organelle;GO:0043231//intracellular membrane-bounded organelle	GO:0003674//molecular_function;GO:0003676//nucleic acid binding;GO:0003677//DNA binding;GO:0003700//DNA-binding transcription factor activity;GO:0003779//actin binding;GO:0005488//binding;GO:0008289//lipid binding;GO:0097159//organic cyclic compound binding;GO:1901363//heterocyclic compound binding	GO:0006139//nucleobase-containing compound metabolic process;GO:0006351//transcription, DNA-templated;GO:0006355//regulation of transcription, DNA-templated;GO:0006725//cellular aromatic compound metabolic process;GO:0006807//nitrogen compound metabolic process;GO:0008150//biological_process;GO:0008152//metabolic process;GO:0009058//biosynthetic process;GO:0009059//macromolecule biosynthetic proc…
CSS0050180	bHLH	116	90	139	79	131	112	6.39	6.18	7.4	8.33	9.11	7.73	6.65667	8.39	0.3339	0.0426925	0.27801	BHLH62	XP_028065196.1 LOW QUALITY PROTEIN: transcription factor bHLH78-like [Camellia sinensis]	-	-	-	-	-	GO:0046983//protein dimerization activity	-
CSS0013030	FAR1	73	67	74	27	37	33	8.37	9.58	8.2	5.93	5.35	4.74	8.71667	5.34	-0.7069	0.0431318	0.280252	FRS5	XP_028120634.1 protein FAR1-RELATED SEQUENCE 5-like isoform X2 [Camellia sinensis]	-	-	-	-	-	GO:0060090//molecular adaptor activity	GO:0043248//proteasome assembly
CSS0005613	NF-YA	99	64	91	17	63	35	6.23	4.99	5.52	2.04	4.99	2.75	5.58	3.26	-0.7754	0.0444051	0.286135	NFYA3	XP_028096711.1 nuclear transcription factor Y subunit A-3-like [Camellia sinensis]	-	-	-	-	GO:0005575//cellular_component;GO:0005622//intracellular anatomical structure;GO:0005634//nucleus;GO:0005667//transcription regulator complex;GO:0016602//CCAAT-binding factor complex;GO:0032991//protein-containing complex;GO:0043226//organelle;GO:0043227//membrane-bounded organelle;GO:0043229//intracellular organelle;GO:0043231//intracellular membrane-bounded organelle;GO:0090575//RNA polymerase …	GO:0003674//molecular_function;GO:0003676//nucleic acid binding;GO:0003677//DNA binding;GO:0003700//DNA-binding transcription factor activity;GO:0005488//binding;GO:0097159//organic cyclic compound binding;GO:0140110//transcription regulator activity;GO:1901363//heterocyclic compound binding	GO:0006139//nucleobase-containing compound metabolic process;GO:0006351//transcription, DNA-templated;GO:0006355//regulation of transcription, DNA-templated;GO:0006725//cellular aromatic compound metabolic process;GO:0006807//nitrogen compound metabolic process;GO:0008150//biological_process;GO:0008152//metabolic process;GO:0009058//biosynthetic process;GO:0009059//macromolecule biosynthetic proc…
CSS0047972	bHLH	158	118	155	49	89	88	6.06	5.64	5.75	3.6	4.31	4.23	5.81667	4.04667	-0.5235	0.0446391	0.287325	PIL15	XP_028063608.1 transcription factor PIF3-like [Camellia sinensis]	Environmental Information Processing;Organismal Systems	Signal transduction;Environmental adaptation	ko04075//Plant hormone signal transduction;ko04712//Circadian rhythm - plant	K12126;K12126	GO:0005575//cellular_component;GO:0005622//intracellular anatomical structure;GO:0005634//nucleus;GO:0043226//organelle;GO:0043227//membrane-bounded organelle;GO:0043229//intracellular organelle;GO:0043231//intracellular membrane-bounded organelle	GO:0000976//transcription cis-regulatory region binding;GO:0001067//transcription regulatory region nucleic acid binding;GO:0003674//molecular_function;GO:0003676//nucleic acid binding;GO:0003677//DNA binding;GO:0003690//double-stranded DNA binding;GO:0003700//DNA-binding transcription factor activity;GO:0005488//binding;GO:0005515//protein binding;GO:0042802//identical protein binding;GO:0043565…	GO:0001101//response to acid chemical;GO:0006139//nucleobase-containing compound metabolic process;GO:0006351//transcription, DNA-templated;GO:0006355//regulation of transcription, DNA-templated;GO:0006725//cellular aromatic compound metabolic process;GO:0006807//nitrogen compound metabolic process;GO:0007154//cell communication;GO:0007165//signal transduction;GO:0007275//multicellular organism d…
CSS0003046	AP2	154	108	166	56	82	83	6.74	5.93	7.06	4.67	4.52	4.54	6.57667	4.57667	-0.5231	0.0447465	0.287763	ANT	XP_028073820.1 AP2-like ethylene-responsive transcription factor ANT [Camellia sinensis]	-	-	-	-	GO:0005575//cellular_component;GO:0005622//intracellular anatomical structure;GO:0005634//nucleus;GO:0043226//organelle;GO:0043227//membrane-bounded organelle;GO:0043229//intracellular organelle;GO:0043231//intracellular membrane-bounded organelle	GO:0003674//molecular_function;GO:0003676//nucleic acid binding;GO:0003677//DNA binding;GO:0003700//DNA-binding transcription factor activity;GO:0005488//binding;GO:0043565//sequence-specific DNA binding;GO:0097159//organic cyclic compound binding;GO:0140110//transcription regulator activity;GO:1901363//heterocyclic compound binding	GO:0000003//reproduction;GO:0003006//developmental process involved in reproduction;GO:0006082//organic acid metabolic process;GO:0006139//nucleobase-containing compound metabolic process;GO:0006351//transcription, DNA-templated;GO:0006355//regulation of transcription, DNA-templated;GO:0006725//cellular aromatic compound metabolic process;GO:0006790//sulfur compound metabolic process;GO:0006807//…
CSS0014833	NF-YC	292	213	326	172	271	261	21.69	19.72	23.41	24.46	25.4	24.29	21.6067	24.7167	0.194	0.0448434	0.288286	NFYC3	THF97122.1 hypothetical protein TEA_001933 [Camellia sinensis var. sinensis] [Camellia sinensis]	-	-	-	-	-	GO:0003677//DNA binding	-
CSS0002855	TCP	514	402	551	216	315	345	27.66	26.96	28.65	22.24	21.38	23.25	27.7567	22.29	-0.3164	0.0455155	0.291647	TCP20	XP_028084063.1 transcription factor TCP20-like [Camellia sinensis]	-	-	-	-	-	-	-
CSS0016804	FAR1	162	117	173	65	86	83	6.87	6.19	7.1	5.28	4.6	4.41	6.72	4.76333	-0.4965	0.045585	0.291996	FRS5	XP_028100076.1 protein FAR1-RELATED SEQUENCE 5 isoform X1 [Camellia sinensis]	-	-	-	-	GO:0005575//cellular_component;GO:0005622//intracellular anatomical structure;GO:0005634//nucleus;GO:0043226//organelle;GO:0043227//membrane-bounded organelle;GO:0043229//intracellular organelle;GO:0043231//intracellular membrane-bounded organelle	GO:0003674//molecular_function;GO:0005488//binding;GO:0008270//zinc ion binding;GO:0043167//ion binding;GO:0043169//cation binding;GO:0046872//metal ion binding;GO:0046914//transition metal ion binding	GO:0006355//regulation of transcription, DNA-templated;GO:0008150//biological_process;GO:0009889//regulation of biosynthetic process;GO:0010468//regulation of gene expression;GO:0010556//regulation of macromolecule biosynthetic process;GO:0019219//regulation of nucleobase-containing compound metabolic process;GO:0019222//regulation of metabolic process;GO:0031323//regulation of cellular metabolic…
CSS0043049	bHLH	11	8	8	1	1	2	0.74	0.67	0.52	0.13	0.08	0.17	0.643333	0.126667	-2.3445	0.0457986	0.29311	MTB3	XP_028107222.1 transcription factor bHLH3-like [Camellia sinensis]	-	-	-	-	GO:0005575//cellular_component;GO:0005622//intracellular anatomical structure;GO:0005634//nucleus;GO:0009289//pilus;GO:0043226//organelle;GO:0043227//membrane-bounded organelle;GO:0043229//intracellular organelle;GO:0043231//intracellular membrane-bounded organelle	GO:0003674//molecular_function;GO:0003676//nucleic acid binding;GO:0003677//DNA binding;GO:0003700//DNA-binding transcription factor activity;GO:0005488//binding;GO:0005515//protein binding;GO:0046983//protein dimerization activity;GO:0097159//organic cyclic compound binding;GO:0140110//transcription regulator activity;GO:1901363//heterocyclic compound binding	GO:0006139//nucleobase-containing compound metabolic process;GO:0006351//transcription, DNA-templated;GO:0006355//regulation of transcription, DNA-templated;GO:0006725//cellular aromatic compound metabolic process;GO:0006807//nitrogen compound metabolic process;GO:0008150//biological_process;GO:0008152//metabolic process;GO:0009058//biosynthetic process;GO:0009059//macromolecule biosynthetic proc…
CSS0024689	MYB	33	28	46	12	18	7	2.28	2.4	3.01	1.54	1.56	0.61	2.56333	1.23667	-1.0516	0.0465683	0.29611	MYB86	XP_028060341.1 transcription factor MYB86-like [Camellia sinensis]	-	-	-	-	GO:0005575//cellular_component;GO:0005622//intracellular anatomical structure;GO:0005634//nucleus;GO:0043226//organelle;GO:0043227//membrane-bounded organelle;GO:0043229//intracellular organelle;GO:0043231//intracellular membrane-bounded organelle	GO:0000981//DNA-binding transcription factor activity, RNA polymerase II-specific;GO:0001067//transcription regulatory region nucleic acid binding;GO:0003674//molecular_function;GO:0003676//nucleic acid binding;GO:0003677//DNA binding;GO:0003700//DNA-binding transcription factor activity;GO:0005488//binding;GO:0043565//sequence-specific DNA binding;GO:0097159//organic cyclic compound binding;GO:0…	GO:0006139//nucleobase-containing compound metabolic process;GO:0006351//transcription, DNA-templated;GO:0006355//regulation of transcription, DNA-templated;GO:0006357//regulation of transcription by RNA polymerase II;GO:0006725//cellular aromatic compound metabolic process;GO:0006807//nitrogen compound metabolic process;GO:0008150//biological_process;GO:0008152//metabolic process;GO:0009058//bio…
CSS0046724	WOX	432	369	518	162	321	295	33.23	35.37	38.51	23.85	31.14	28.42	35.7033	27.8033	-0.3608	0.0467161	0.296749	WOX8	XP_028081708.1 WUSCHEL-related homeobox 8-like [Camellia sinensis]	-	-	-	-	GO:0005575//cellular_component;GO:0005622//intracellular anatomical structure;GO:0005634//nucleus;GO:0043226//organelle;GO:0043227//membrane-bounded organelle;GO:0043229//intracellular organelle;GO:0043231//intracellular membrane-bounded organelle	GO:0003674//molecular_function;GO:0003676//nucleic acid binding;GO:0003677//DNA binding;GO:0005488//binding;GO:0005524//ATP binding;GO:0097159//organic cyclic compound binding;GO:1901363//heterocyclic compound binding	GO:0006139//nucleobase-containing compound metabolic process;GO:0006351//transcription, DNA-templated;GO:0006355//regulation of transcription, DNA-templated;GO:0006725//cellular aromatic compound metabolic process;GO:0006807//nitrogen compound metabolic process;GO:0007275//multicellular organism development;GO:0008150//biological_process;GO:0008152//metabolic process;GO:0009058//biosynthetic proc…
CSS0033204	Nin-like	396	304	365	148	212	258	10.2	9.75	9.1	7.3	6.9	8.31	9.68333	7.50333	-0.368	0.0467873	0.296837	NLP7	XP_028082392.1 protein NLP6-like [Camellia sinensis]	-	-	-	-	GO:0005575//cellular_component;GO:0005622//intracellular anatomical structure;GO:0005634//nucleus;GO:0043226//organelle;GO:0043227//membrane-bounded organelle;GO:0043229//intracellular organelle;GO:0043231//intracellular membrane-bounded organelle	GO:0003674//molecular_function;GO:0003676//nucleic acid binding;GO:0003677//DNA binding;GO:0003700//DNA-binding transcription factor activity;GO:0005488//binding;GO:0005515//protein binding;GO:0097159//organic cyclic compound binding;GO:0140110//transcription regulator activity;GO:1901363//heterocyclic compound binding	GO:0001101//response to acid chemical;GO:0006082//organic acid metabolic process;GO:0006139//nucleobase-containing compound metabolic process;GO:0006351//transcription, DNA-templated;GO:0006355//regulation of transcription, DNA-templated;GO:0006725//cellular aromatic compound metabolic process;GO:0006807//nitrogen compound metabolic process;GO:0006950//response to stress;GO:0008150//biological_pr…
CSS0019066	GRAS	171	113	193	70	84	91	7.81	6.43	8.52	6.12	4.84	5.21	7.58667	5.39	-0.4932	0.0474404	0.299966	SCL15	XP_028109159.1 scarecrow-like protein 15 [Camellia sinensis]	-	-	-	-	GO:0005575//cellular_component;GO:0005622//intracellular anatomical structure;GO:0005634//nucleus;GO:0043226//organelle;GO:0043227//membrane-bounded organelle;GO:0043229//intracellular organelle;GO:0043231//intracellular membrane-bounded organelle	GO:0003674//molecular_function;GO:0003676//nucleic acid binding;GO:0003677//DNA binding;GO:0003700//DNA-binding transcription factor activity;GO:0005488//binding;GO:0043565//sequence-specific DNA binding;GO:0097159//organic cyclic compound binding;GO:0140110//transcription regulator activity;GO:1901363//heterocyclic compound binding	GO:0006139//nucleobase-containing compound metabolic process;GO:0006351//transcription, DNA-templated;GO:0006355//regulation of transcription, DNA-templated;GO:0006725//cellular aromatic compound metabolic process;GO:0006807//nitrogen compound metabolic process;GO:0008150//biological_process;GO:0008152//metabolic process;GO:0009058//biosynthetic process;GO:0009059//macromolecule biosynthetic proc…
CSS0039246	Dof	115	102	137	39	71	71	8.15	9.01	9.38	5.29	6.34	6.3	8.84667	5.97667	-0.5658	0.0481452	0.302369	DOF2.2	KAF5961235.1 hypothetical protein HYC85_002444 [Camellia sinensis]	-	-	-	-	GO:0005575//cellular_component;GO:0005622//intracellular anatomical structure;GO:0005634//nucleus;GO:0043226//organelle;GO:0043227//membrane-bounded organelle;GO:0043229//intracellular organelle;GO:0043231//intracellular membrane-bounded organelle	GO:0003674//molecular_function;GO:0003676//nucleic acid binding;GO:0003677//DNA binding;GO:0003700//DNA-binding transcription factor activity;GO:0005488//binding;GO:0043167//ion binding;GO:0043169//cation binding;GO:0043565//sequence-specific DNA binding;GO:0046872//metal ion binding;GO:0097159//organic cyclic compound binding;GO:0140110//transcription regulator activity;GO:1901363//heterocyclic …	GO:0006109//regulation of carbohydrate metabolic process;GO:0006139//nucleobase-containing compound metabolic process;GO:0006351//transcription, DNA-templated;GO:0006355//regulation of transcription, DNA-templated;GO:0006725//cellular aromatic compound metabolic process;GO:0006807//nitrogen compound metabolic process;GO:0007275//multicellular organism development;GO:0008150//biological_process;GO…
CSS0033696	TALE	262	196	206	80	139	148	12.43	11.59	9.45	7.27	8.32	8.8	11.1567	8.13	-0.4566	0.0482549	0.302716	KN1	XP_028104929.1 homeotic protein knotted-1-like [Camellia sinensis]	-	-	-	-	GO:0005575//cellular_component;GO:0005622//intracellular anatomical structure;GO:0005634//nucleus;GO:0043226//organelle;GO:0043227//membrane-bounded organelle;GO:0043229//intracellular organelle;GO:0043231//intracellular membrane-bounded organelle	GO:0003674//molecular_function;GO:0003676//nucleic acid binding;GO:0003677//DNA binding;GO:0003700//DNA-binding transcription factor activity;GO:0005488//binding;GO:0043565//sequence-specific DNA binding;GO:0097159//organic cyclic compound binding;GO:0140110//transcription regulator activity;GO:1901363//heterocyclic compound binding	GO:0001708//cell fate specification;GO:0003002//regionalization;GO:0006355//regulation of transcription, DNA-templated;GO:0007275//multicellular organism development;GO:0007389//pattern specification process;GO:0008150//biological_process;GO:0009888//tissue development;GO:0009889//regulation of biosynthetic process;GO:0009987//cellular process;GO:0010051//xylem and phloem pattern formation;GO:001…
CSS0049720	B3	319	260	349	185	331	271	19.28	19.59	20.38	21.4	25.23	20.52	19.75	22.3833	0.1806	0.0486619	0.304581	Os03g0184500	KAF5954699.1 hypothetical protein HYC85_007555 [Camellia sinensis]	-	-	-	-	-	GO:0003677//DNA binding	-
CSS0029548	bHLH	41	26	19	4	10	15	4.01	3.17	1.8	0.75	1.23	1.84	2.99333	1.27333	-1.2331	0.0488956	0.305602	BHLH93	KAF5942742.1 hypothetical protein HYC85_020384 [Camellia sinensis]	-	-	-	-	-	GO:0008773//[protein-PII] uridylyltransferase activity;GO:0046983//protein dimerization activity	GO:0018177//protein uridylylation
CSS0000024	ERF	5	15	14	3	2	1	0.63	2.35	1.7	0.72	0.32	0.16	1.56	0.4	-1.9635	0.04931	0.307401	DREB3	XP_028084098.1 ethylene-responsive transcription factor TINY-like [Camellia sinensis]	-	-	-	-	-	GO:0003700//DNA-binding transcription factor activity	GO:0006355//regulation of transcription, DNA-templated
CSS0030706	ERF	380	272	398	203	335	336	27.93	24.88	28.27	28.5	31.04	30.93	27.0267	30.1567	0.1581	0.0499831	0.309908	ERF5	KAF5947676.1 hypothetical protein HYC85_013633 [Camellia sinensis]	-	-	-	-	-	GO:0003700//DNA-binding transcription factor activity	GO:0006355//regulation of transcription, DNA-templated
CSS0003303	HD-ZIP	125	114	94	96	107	115	5.12	5.8	3.7	7.5	5.49	5.88	4.87333	6.29	0.3682	0.050243	0.311172	ANL2	XP_028088640.1 homeobox-leucine zipper protein ANTHOCYANINLESS 2-like isoform X1 [Camellia sinensis]	-	-	-	-	-	GO:0003677//DNA binding;GO:0008289//lipid binding;GO:0016787//hydrolase activity;GO:0016829//lyase activity;GO:0046872//metal ion binding	GO:0006355//regulation of transcription, DNA-templated
[truncated: 1,822 more rows]
